# Supplementary material for: catena-Poly[[triphenyl­tin(IV)]-μ-phenyl­phosphinato-κ2 O:O′]
Source: Acta Crystallogr Sect E Struct Rep Online. 2011 Nov 5;67(Pt 12):m1674–5. doi: 10.1107/S1600536811043625 (PMC3238605; doi:10.1107/S1600536811043625)
Supplement: Supplementary file 1 [file e-67-m1674-sup1.cif]

##############################################################################
#                                                                            #
# This CIF contains the data in a paper accepted for publication in          #
# Acta Crystallographica Section E. It conforms to the requirements of       #
# Notes for Authors for Acta Crystallographica Section E, and has been       #
# peer reviewed under the auspices of the IUCr Commission on Journals.       #
#                                                                            #
# Full details of the Crystallographic Information File format               #
# are given in the paper "The Crystallographic Information File (CIF):       #
# a New Standard Archive File for Crystallography" by S. R. Hall, F. H.      #
# Allen and I. D. Brown [Acta Cryst. (1991), A47, 655-685].                  #
#                                                                            #
# The current version of the core CIF dictionary is obtainable from          #
# ftp://ftp.iucr.org/pub/cif_core.dic.                                       #
#                                                                            #
# Software is freely available for graphical display of the structure(s)     #
# in this CIF. For information consult the CIF software page                 #
# http://www.iucr.org/resources/cif/software.                                #
#                                                                            #
# This file may be used for bona fide research purposes within the           #
# scientific community so long as proper attribution is given to the journal # 
# article from which it was obtained.                                        #
#                                                                            #
##############################################################################
data_I
_audit_creation_method     SHELXL-97
_chemical_name_systematic
;
<i>catena</i>-Poly[[triphenyltin(IV)]-\m-phenylphosphinato-
\k^2^<i>O</i>:<i>O</i>']
;
_chemical_name_common     ?
_chemical_formula_moiety     'C24 H21 O2 P Sn'
_chemical_formula_sum     'C24 H21 O2 P Sn'
_chemical_formula_iupac     '[Sn (C6 H5)3 (C6 H6 O2 P)]'
_chemical_formula_weight     491.07
_chemical_melting_point     ?
_symmetry_cell_setting     orthorhombic
_symmetry_space_group_name_H-M     'P b c a'
_symmetry_space_group_name_Hall     '-P 2ac 2ab'
loop_
    _symmetry_equiv_pos_site_id
    _symmetry_equiv_pos_as_xyz
    1 x,y,z
    2 1/2-x,-y,1/2+z
    3 1/2+x,1/2-y,-z
    4 -x,1/2+y,1/2-z
    5 -x,-y,-z
    6 1/2+x,y,1/2-z
    7 1/2-x,1/2+y,z
    8 x,1/2-y,1/2+z
_cell_length_a     14.0108(6)
_cell_length_b     11.7674(7)
_cell_length_c     25.7068(12)
_cell_angle_alpha     90.00
_cell_angle_beta     90.00
_cell_angle_gamma     90.00
_cell_volume     4238.3(4)
_cell_formula_units_Z     8
_cell_measurement_reflns_used     10452
_cell_measurement_theta_min     1.58
_cell_measurement_theta_max     26.06
_cell_measurement_temperature     173(2)
_exptl_crystal_description     rod
_exptl_crystal_colour     colourless
_exptl_crystal_size_max     0.18
_exptl_crystal_size_mid     0.13
_exptl_crystal_size_min     0.10
_exptl_crystal_density_diffrn     1.539
_exptl_crystal_density_meas     ?
_exptl_crystal_density_method     'not measured'
_exptl_crystal_F_000     1968
_exptl_absorpt_coefficient_mu     1.298
_exptl_absorpt_correction_type     multi-scan
_exptl_absorpt_process_details     '(MULscanABS in PLATON; Spek, 2009)'
_exptl_absorpt_correction_T_min     0.9729
_exptl_absorpt_correction_T_max     1.000
_diffrn_ambient_temperature     173(2)
_diffrn_radiation_type     MoK\a
_diffrn_radiation_wavelength     0.71073
_diffrn_radiation_source     'fine-focus sealed tube'
_diffrn_radiation_monochromator     'plane graphite'
_diffrn_measurement_device_type     'Stoe IPDS II'
_diffrn_measurement_device     '2-circle goniometer'
_diffrn_measurement_method     '\f and \w scans'
_diffrn_detector_area_resol_mean     ?
_diffrn_reflns_number     27270
_diffrn_reflns_av_R_equivalents     0.1169
_diffrn_reflns_av_sigmaI/netI     0.0780
_diffrn_reflns_theta_min     1.58
_diffrn_reflns_theta_max     25.25
_diffrn_reflns_theta_full     25.25
_diffrn_measured_fraction_theta_max     1.000
_diffrn_measured_fraction_theta_full     1.000
_diffrn_reflns_limit_h_min     -16
_diffrn_reflns_limit_h_max     16
_diffrn_reflns_limit_k_min     -14
_diffrn_reflns_limit_k_max     14
_diffrn_reflns_limit_l_min     -28
_diffrn_reflns_limit_l_max     30
_diffrn_standards_number     0
_diffrn_standards_interval_time     ?
_diffrn_standards_decay_%     0
_refine_special_details
;
The PH H-atom was located in a difference Fourier map and was refined with
<i>U</i>~iso~(H) = 1.2U~e~q(P). The C-bound H-atoms were included in
calculated positions and treated as riding atoms: C---H = 0.95 \%A for
CH(aromatic), with <i>U</i>~iso~(H) = 1.2U~e~q(C).
;
_reflns_number_total     3829
_reflns_number_gt     2467
_reflns_threshold_expression     I>2\s(I)
_refine_ls_structure_factor_coef     Fsqd
_refine_ls_matrix_type     full
_refine_ls_R_factor_all     0.1026
_refine_ls_R_factor_gt     0.0516
_refine_ls_wR_factor_gt     0.0704
_refine_ls_wR_factor_ref     0.0794
_refine_ls_goodness_of_fit_ref     1.004
_refine_ls_restrained_S_all     1.004
_refine_ls_number_reflns     3829
_refine_ls_number_parameters     257
_refine_ls_number_restraints     0
_refine_ls_hydrogen_treatment     mixed
_refine_ls_weighting_scheme     calc
_refine_ls_weighting_details
                 'calc w=1/[\s^2^(Fo^2^)+(0.0275P)^2^] where P=(Fo^2^+2Fc^2^)/3'
_atom_sites_solution_hydrogens     geom
_atom_sites_solution_primary     direct
_atom_sites_solution_secondary     difmap
_refine_ls_shift/su_max     0.001
_refine_ls_shift/su_mean     0.000
_refine_diff_density_max     0.471
_refine_diff_density_min     -0.682
_refine_ls_extinction_method     'SHELXL97 (Sheldrick, 2008)'
_refine_ls_extinction_coef     0.00036(5)
_refine_ls_extinction_expression
                                  'Fc^*^=kFc[1+0.001xFc^2^\l^3^/sin(2\q)]^-1/4^'
loop_
    _atom_type_symbol
    _atom_type_description
    _atom_type_scat_dispersion_real
    _atom_type_scat_dispersion_imag
    _atom_type_scat_source
    'C' 'C' 0.0033 0.0016
                         'International Tables Vol C Tables 4.2.6.8 and 6.1.1.4'
    'H' 'H' 0.0000 0.0000
                         'International Tables Vol C Tables 4.2.6.8 and 6.1.1.4'
    'O' 'O' 0.0106 0.0060
                         'International Tables Vol C Tables 4.2.6.8 and 6.1.1.4'
    'P' 'P' 0.1023 0.0942
                         'International Tables Vol C Tables 4.2.6.8 and 6.1.1.4'
    'Sn' 'Sn' -0.6537 1.4246
                         'International Tables Vol C Tables 4.2.6.8 and 6.1.1.4'
_computing_data_collection     'X-AREA (Stoe & Cie, 2009)'
_computing_cell_refinement     'X-AREA (Stoe & Cie, 2009)'
_computing_data_reduction     'X-RED32 (Stoe & Cie, 2009)'
_computing_structure_solution     'SHELXS97 (Sheldrick, 2008)'
_computing_structure_refinement     'SHELXL97 (Sheldrick, 2008)'
_computing_molecular_graphics
                 'PLATON  (Spek, 2009) and Mercury (Macrae <i>et al.</i>, 2008)'
_computing_publication_material
   'SHELXL97 (Sheldrick, 2008), PLATON (Spek, 2009) and publCIF (Westrip, 2010)'
loop_
    _atom_site_type_symbol
    _atom_site_label
    _atom_site_fract_x
    _atom_site_fract_y
    _atom_site_fract_z
    _atom_site_U_iso_or_equiv
    _atom_site_thermal_displace_type
    _atom_site_calc_flag
    _atom_site_refinement_flags
    _atom_site_occupancy
    _atom_site_disorder_assembly
    _atom_site_disorder_group
    Sn Sn1 -0.29327(3) -0.35558(3) 0.362840(10)
                                              0.02600(10)
                                                        Uani d . 1.000 . .
    P P1 -0.36921(12) -0.08232(12) 0.38935(6) 0.0286(5) Uani d . 1.000 . .
    O O1 -0.3855(3) -0.2003(3) 0.36764(17) 0.0295(11) Uani d . 1.000 . .
    O O2 -0.2923(3) -0.0161(2) 0.36231(17) 0.0350(11) Uani d . 1.000 . .
    C C1 -0.4806(4) -0.0060(4) 0.3878(3) 0.029(2) Uani d . 1.000 . .
    C C2 -0.5372(5) -0.0034(5) 0.3438(3) 0.047(3) Uani d . 1.000 . .
    C C3 -0.6217(5) 0.0586(6) 0.3440(3) 0.053(3) Uani d . 1.000 . .
    C C4 -0.6498(5) 0.1153(5) 0.3884(3) 0.052(3) Uani d . 1.000 . .
    C C5 -0.5930(5) 0.1151(5) 0.4317(3) 0.050(3) Uani d . 1.000 . .
    C C6 -0.5077(5) 0.0548(5) 0.4313(3) 0.040(2) Uani d . 1.000 . .
    C C7 -0.2349(4) -0.3088(5) 0.2893(2) 0.0317(19) Uani d . 1.000 . .
    C C8 -0.1608(5) -0.3689(6) 0.2669(3) 0.050(3) Uani d . 1.000 . .
    C C9 -0.1227(6) -0.3364(7) 0.2197(3) 0.065(3) Uani d . 1.000 . .
    C C10 -0.1576(6) -0.2451(6) 0.1937(3) 0.054(3) Uani d . 1.000 . .
    C C11 -0.2315(6) -0.1838(6) 0.2150(3) 0.059(3) Uani d . 1.000 . .
    C C12 -0.2705(5) -0.2148(5) 0.2623(2) 0.041(2) Uani d . 1.000 . .
    C C13 -0.2300(4) -0.3139(4) 0.4356(2) 0.0260(18) Uani d . 1.000 . .
    C C14 -0.2518(5) -0.3764(4) 0.4803(2) 0.0323(17) Uani d . 1.000 . .
    C C15 -0.2086(5) -0.3528(5) 0.5273(2) 0.0400(17) Uani d . 1.000 . .
    C C16 -0.1414(5) -0.2654(5) 0.5310(3) 0.042(3) Uani d . 1.000 . .
    C C17 -0.1206(5) -0.2024(5) 0.4872(2) 0.039(2) Uani d . 1.000 . .
    C C18 -0.1629(4) -0.2252(5) 0.4404(2) 0.0327(19) Uani d . 1.000 . .
    C C19 -0.4177(4) -0.4597(4) 0.3655(3) 0.0273(16) Uani d . 1.000 . .
    C C20 -0.4303(5) -0.5480(5) 0.3302(3) 0.038(2) Uani d . 1.000 . .
    C C21 -0.5101(5) -0.6171(5) 0.3344(3) 0.047(3) Uani d . 1.000 . .
    C C22 -0.5766(5) -0.5986(5) 0.3719(3) 0.050(3) Uani d . 1.000 . .
    C C23 -0.5660(5) -0.5107(6) 0.4068(3) 0.048(3) Uani d . 1.000 . .
    C C24 -0.4866(4) -0.4413(5) 0.4031(2) 0.034(2) Uani d . 1.000 . .
    H H1 -0.351(4) -0.089(4) 0.440(2) 0.0340 Uiso d . 1.000 . .
    H H2 -0.51850 -0.04380 0.31350 0.0570 Uiso c R 1.000 . .
    H H3 -0.66010 0.06180 0.31360 0.0640 Uiso c R 1.000 . .
    H H4 -0.70900 0.15470 0.38890 0.0620 Uiso c R 1.000 . .
    H H5 -0.61170 0.15600 0.46190 0.0590 Uiso c R 1.000 . .
    H H6 -0.46790 0.05530 0.46120 0.0480 Uiso c R 1.000 . .
    H H8 -0.13570 -0.43360 0.28430 0.0600 Uiso c R 1.000 . .
    H H9 -0.07140 -0.37860 0.20510 0.0770 Uiso c R 1.000 . .
    H H10 -0.13120 -0.22350 0.16120 0.0650 Uiso c R 1.000 . .
    H H11 -0.25600 -0.11970 0.19700 0.0710 Uiso c R 1.000 . .
    H H12 -0.32180 -0.17200 0.27650 0.0500 Uiso c R 1.000 . .
    H H14 -0.29720 -0.43620 0.47820 0.0390 Uiso c R 1.000 . .
    H H15 -0.22460 -0.39600 0.55730 0.0480 Uiso c R 1.000 . .
    H H16 -0.11060 -0.24970 0.56310 0.0510 Uiso c R 1.000 . .
    H H17 -0.07590 -0.14200 0.48960 0.0460 Uiso c R 1.000 . .
    H H18 -0.14700 -0.18070 0.41070 0.0390 Uiso c R 1.000 . .
    H H20 -0.38480 -0.56080 0.30350 0.0450 Uiso c R 1.000 . .
    H H21 -0.51820 -0.67840 0.31080 0.0570 Uiso c R 1.000 . .
    H H22 -0.63100 -0.64670 0.37400 0.0600 Uiso c R 1.000 . .
    H H23 -0.61240 -0.49800 0.43310 0.0570 Uiso c R 1.000 . .
    H H24 -0.47930 -0.37990 0.42670 0.0410 Uiso c R 1.000 . .
loop_
    _atom_site_aniso_label
    _atom_site_aniso_U_11
    _atom_site_aniso_U_22
    _atom_site_aniso_U_33
    _atom_site_aniso_U_12
    _atom_site_aniso_U_13
    _atom_site_aniso_U_23
    Sn1 0.0255(2) 0.0192(2) 0.0334(2) -0.0004(2) 0.0006(2) 0.0008(2)
    P1 0.0288(9) 0.0191(7) 0.0380(9) -0.0004(7) -0.0023(8) -0.0018(7)
    O1 0.031(2) 0.0156(16) 0.042(2) -0.0002(15) -0.002(2) -0.0021(18)
    O2 0.029(2) 0.0209(16) 0.055(2) -0.0052(18) 0.002(3) -0.0016(19)
    C1 0.027(4) 0.014(3) 0.047(4) 0.002(3) 0.002(3) 0.003(3)
    C2 0.041(5) 0.037(3) 0.064(5) 0.006(3) -0.010(4) -0.012(3)
    C3 0.042(5) 0.041(4) 0.076(5) 0.008(3) -0.018(4) 0.003(4)
    C4 0.033(4) 0.026(4) 0.096(6) 0.004(3) 0.007(4) 0.003(3)
    C5 0.044(5) 0.041(4) 0.064(5) 0.006(3) 0.015(4) -0.001(3)
    C6 0.041(4) 0.031(3) 0.048(4) 0.006(3) 0.006(3) 0.002(3)
    C7 0.036(4) 0.025(3) 0.034(3) -0.003(3) 0.001(3) -0.001(3)
    C8 0.061(5) 0.041(4) 0.048(4) 0.005(4) 0.013(4) 0.003(3)
    C9 0.076(6) 0.065(5) 0.053(5) 0.001(5) 0.030(4) 0.001(4)
    C10 0.070(6) 0.063(5) 0.030(4) -0.022(4) 0.010(4) 0.000(4)
    C11 0.086(7) 0.052(4) 0.040(4) -0.009(4) -0.005(4) 0.007(3)
    C12 0.053(5) 0.036(3) 0.035(4) 0.003(3) -0.006(3) -0.006(3)
    C13 0.027(4) 0.017(2) 0.034(3) 0.005(2) 0.004(3) -0.001(2)
    C14 0.035(3) 0.019(3) 0.043(3) -0.001(2) 0.006(3) 0.003(2)
    C15 0.043(3) 0.045(3) 0.032(3) -0.001(4) 0.002(3) 0.007(3)
    C16 0.045(5) 0.045(4) 0.037(4) -0.004(3) -0.006(3) 0.000(3)
    C17 0.044(4) 0.031(3) 0.041(4) -0.010(3) -0.008(3) 0.004(3)
    C18 0.036(4) 0.031(3) 0.031(3) -0.003(3) -0.004(3) 0.005(3)
    C19 0.030(3) 0.015(2) 0.037(3) 0.001(2) -0.010(4) 0.001(3)
    C20 0.035(4) 0.030(3) 0.048(4) 0.000(3) -0.003(3) -0.008(3)
    C21 0.051(5) 0.026(4) 0.064(5) -0.007(3) -0.012(4) -0.012(3)
    C22 0.041(4) 0.034(3) 0.075(6) -0.014(3) -0.005(4) 0.009(4)
    C23 0.040(5) 0.045(4) 0.059(5) -0.013(3) 0.005(4) 0.002(4)
    C24 0.031(4) 0.030(3) 0.042(4) -0.006(3) 0.002(3) -0.006(3)
_geom_special_details
;
Bond distances, angles <i>etc</i>. have been calculated using the rounded
fractional coordinates. All su's are estimated from the variances of the
(full) variance-covariance matrix. The cell e.s.d.'s are taken into account in
the estimation of distances, angles and torsion angles
;
loop_
    _geom_bond_atom_site_label_1
    _geom_bond_atom_site_label_2
    _geom_bond_site_symmetry_1
    _geom_bond_site_symmetry_2
    _geom_bond_distance
    _geom_bond_publ_flag
    Sn1 O1 . . 2.241(4) no
    Sn1 C7 . . 2.132(5) no
    Sn1 C13 . . 2.127(5) no
    Sn1 C19 . . 2.132(5) no
    Sn1 O2 . 7_445 2.237(3) no
    P1 O1 . . 1.514(4) no
    P1 O2 . . 1.501(4) no
    P1 C1 . . 1.801(6) no
    P1 H1 . . 1.33(5) no
    C1 C2 . . 1.382(10) no
    C1 C6 . . 1.381(10) no
    C2 C3 . . 1.391(10) no
    C3 C4 . . 1.380(10) no
    C4 C5 . . 1.368(11) no
    C5 C6 . . 1.390(10) no
    C7 C12 . . 1.398(8) no
    C7 C8 . . 1.382(9) no
    C8 C9 . . 1.380(11) no
    C9 C10 . . 1.357(11) no
    C10 C11 . . 1.376(11) no
    C11 C12 . . 1.382(10) no
    C13 C14 . . 1.398(7) no
    C13 C18 . . 1.410(8) no
    C14 C15 . . 1.380(8) no
    C15 C16 . . 1.398(9) no
    C16 C17 . . 1.379(9) no
    C17 C18 . . 1.368(8) no
    C19 C24 . . 1.383(9) no
    C19 C20 . . 1.391(9) no
    C20 C21 . . 1.387(9) no
    C21 C22 . . 1.358(10) no
    C22 C23 . . 1.377(10) no
    C23 C24 . . 1.383(9) no
    C2 H2 . . 0.9500 no
    C3 H3 . . 0.9500 no
    C4 H4 . . 0.9500 no
    C5 H5 . . 0.9500 no
    C6 H6 . . 0.9500 no
    C8 H8 . . 0.9500 no
    C9 H9 . . 0.9500 no
    C10 H10 . . 0.9500 no
    C11 H11 . . 0.9500 no
    C12 H12 . . 0.9500 no
    C14 H14 . . 0.9500 no
    C15 H15 . . 0.9500 no
    C16 H16 . . 0.9500 no
    C17 H17 . . 0.9500 no
    C18 H18 . . 0.9500 no
    C20 H20 . . 0.9500 no
    C21 H21 . . 0.9500 no
    C22 H22 . . 0.9500 no
    C23 H23 . . 0.9500 no
    C24 H24 . . 0.9500 no
loop_
    _geom_angle_atom_site_label_1
    _geom_angle_atom_site_label_2
    _geom_angle_atom_site_label_3
    _geom_angle_site_symmetry_1
    _geom_angle_site_symmetry_2
    _geom_angle_site_symmetry_3
    _geom_angle
    _geom_angle_publ_flag
    O1 Sn1 C7 . . . 93.41(19) no
    O1 Sn1 C13 . . . 90.22(17) no
    O1 Sn1 C19 . . . 89.73(17) no
    O1 Sn1 O2 . . 7_445 175.99(15) no
    C7 Sn1 C13 . . . 124.1(2) no
    C7 Sn1 C19 . . . 119.4(3) no
    O2 Sn1 C7 7_445 . . 90.41(19) no
    C13 Sn1 C19 . . . 116.4(3) no
    O2 Sn1 C13 7_445 . . 88.66(17) no
    O2 Sn1 C19 7_445 . . 87.32(17) no
    O1 P1 O2 . . . 114.4(2) no
    O1 P1 C1 . . . 108.6(3) no
    O2 P1 C1 . . . 110.7(2) no
    O1 P1 H1 . . . 110(2) no
    O2 P1 H1 . . . 110(2) no
    C1 P1 H1 . . . 103(2) no
    Sn1 O1 P1 . . . 132.9(3) no
    Sn1 O2 P1 7_455 . . 145.1(2) no
    P1 C1 C2 . . . 121.8(5) no
    C2 C1 C6 . . . 119.6(6) no
    P1 C1 C6 . . . 118.6(5) no
    C1 C2 C3 . . . 119.8(7) no
    C2 C3 C4 . . . 120.0(7) no
    C3 C4 C5 . . . 120.4(6) no
    C4 C5 C6 . . . 119.7(7) no
    C1 C6 C5 . . . 120.5(7) no
    Sn1 C7 C8 . . . 121.7(5) no
    Sn1 C7 C12 . . . 120.5(4) no
    C8 C7 C12 . . . 117.8(5) no
    C7 C8 C9 . . . 121.0(7) no
    C8 C9 C10 . . . 120.9(7) no
    C9 C10 C11 . . . 119.4(7) no
    C10 C11 C12 . . . 120.6(7) no
    C7 C12 C11 . . . 120.3(6) no
    Sn1 C13 C14 . . . 120.7(4) no
    C14 C13 C18 . . . 117.6(5) no
    Sn1 C13 C18 . . . 121.7(4) no
    C13 C14 C15 . . . 121.2(5) no
    C14 C15 C16 . . . 120.2(6) no
    C15 C16 C17 . . . 118.8(6) no
    C16 C17 C18 . . . 121.4(6) no
    C13 C18 C17 . . . 120.7(5) no
    Sn1 C19 C20 . . . 120.8(5) no
    Sn1 C19 C24 . . . 120.2(4) no
    C20 C19 C24 . . . 119.0(5) no
    C19 C20 C21 . . . 119.3(7) no
    C20 C21 C22 . . . 121.0(6) no
    C21 C22 C23 . . . 120.6(6) no
    C22 C23 C24 . . . 119.0(6) no
    C19 C24 C23 . . . 121.1(6) no
    C1 C2 H2 . . . 120.00 no
    C3 C2 H2 . . . 120.00 no
    C2 C3 H3 . . . 120.00 no
    C4 C3 H3 . . . 120.00 no
    C3 C4 H4 . . . 120.00 no
    C5 C4 H4 . . . 120.00 no
    C4 C5 H5 . . . 120.00 no
    C6 C5 H5 . . . 120.00 no
    C1 C6 H6 . . . 120.00 no
    C5 C6 H6 . . . 120.00 no
    C7 C8 H8 . . . 119.00 no
    C9 C8 H8 . . . 120.00 no
    C8 C9 H9 . . . 120.00 no
    C10 C9 H9 . . . 119.00 no
    C9 C10 H10 . . . 120.00 no
    C11 C10 H10 . . . 120.00 no
    C10 C11 H11 . . . 120.00 no
    C12 C11 H11 . . . 120.00 no
    C7 C12 H12 . . . 120.00 no
    C11 C12 H12 . . . 120.00 no
    C13 C14 H14 . . . 119.00 no
    C15 C14 H14 . . . 120.00 no
    C14 C15 H15 . . . 120.00 no
    C16 C15 H15 . . . 120.00 no
    C15 C16 H16 . . . 121.00 no
    C17 C16 H16 . . . 121.00 no
    C16 C17 H17 . . . 119.00 no
    C18 C17 H17 . . . 119.00 no
    C13 C18 H18 . . . 120.00 no
    C17 C18 H18 . . . 120.00 no
    C19 C20 H20 . . . 120.00 no
    C21 C20 H20 . . . 120.00 no
    C20 C21 H21 . . . 119.00 no
    C22 C21 H21 . . . 120.00 no
    C21 C22 H22 . . . 120.00 no
    C23 C22 H22 . . . 120.00 no
    C22 C23 H23 . . . 121.00 no
    C24 C23 H23 . . . 120.00 no
    C19 C24 H24 . . . 119.00 no
    C23 C24 H24 . . . 119.00 no
loop_
    _geom_torsion_atom_site_label_1
    _geom_torsion_atom_site_label_2
    _geom_torsion_atom_site_label_3
    _geom_torsion_atom_site_label_4
    _geom_torsion_site_symmetry_1
    _geom_torsion_site_symmetry_2
    _geom_torsion_site_symmetry_3
    _geom_torsion_site_symmetry_4
    _geom_torsion
    _geom_torsion_publ_flag
    C7 Sn1 O1 P1 . . . . -89.4(4) no
    C13 Sn1 O1 P1 . . . . 34.8(4) no
    C19 Sn1 O1 P1 . . . . 151.2(4) no
    O1 Sn1 C7 C8 . . . . 172.5(5) no
    O1 Sn1 C7 C12 . . . . -7.0(5) no
    C13 Sn1 C7 C8 . . . . 79.9(6) no
    C13 Sn1 C7 C12 . . . . -99.6(5) no
    C19 Sn1 C7 C8 . . . . -95.9(5) no
    C19 Sn1 C7 C12 . . . . 84.6(5) no
    O2 Sn1 C7 C8 7_445 . . . -8.7(5) no
    O2 Sn1 C7 C12 7_445 . . . 171.8(5) no
    O1 Sn1 C13 C14 . . . . 107.3(5) no
    O1 Sn1 C13 C18 . . . . -74.6(4) no
    C7 Sn1 C13 C14 . . . . -158.4(4) no
    C7 Sn1 C13 C18 . . . . 19.7(5) no
    C19 Sn1 C13 C14 . . . . 17.5(5) no
    C19 Sn1 C13 C18 . . . . -164.4(4) no
    O2 Sn1 C13 C14 7_445 . . . -68.9(5) no
    O2 Sn1 C13 C18 7_445 . . . 109.3(4) no
    O1 Sn1 C19 C20 . . . . 132.0(5) no
    O1 Sn1 C19 C24 . . . . -49.1(5) no
    C7 Sn1 C19 C20 . . . . 38.2(6) no
    C7 Sn1 C19 C24 . . . . -142.8(5) no
    C13 Sn1 C19 C20 . . . . -137.9(5) no
    C13 Sn1 C19 C24 . . . . 41.0(5) no
    O2 Sn1 C19 C20 7_445 . . . -50.8(5) no
    O2 Sn1 C19 C24 7_445 . . . 128.2(5) no
    C7 Sn1 O2 P1 . . 7_445 7_445 117.5(5) no
    C13 Sn1 O2 P1 . . 7_445 7_445 -6.6(4) no
    C19 Sn1 O2 P1 . . 7_445 7_445 -123.2(5) no
    O2 P1 O1 Sn1 . . . . 63.4(4) no
    C1 P1 O1 Sn1 . . . . -172.4(4) no
    O1 P1 O2 Sn1 . . . 7_455 -174.3(4) no
    C1 P1 O2 Sn1 . . . 7_455 62.6(5) no
    O1 P1 C1 C2 . . . . -48.3(6) no
    O1 P1 C1 C6 . . . . 134.2(5) no
    O2 P1 C1 C2 . . . . 78.1(5) no
    O2 P1 C1 C6 . . . . -99.4(5) no
    P1 C1 C2 C3 . . . . -178.7(5) no
    C6 C1 C2 C3 . . . . -1.2(9) no
    P1 C1 C6 C5 . . . . 179.9(5) no
    C2 C1 C6 C5 . . . . 2.3(9) no
    C1 C2 C3 C4 . . . . -1.4(10) no
    C2 C3 C4 C5 . . . . 2.8(10) no
    C3 C4 C5 C6 . . . . -1.7(10) no
    C4 C5 C6 C1 . . . . -0.9(10) no
    Sn1 C7 C8 C9 . . . . -178.9(6) no
    C12 C7 C8 C9 . . . . 0.6(10) no
    Sn1 C7 C12 C11 . . . . 179.1(5) no
    C8 C7 C12 C11 . . . . -0.5(9) no
    C7 C8 C9 C10 . . . . -0.7(12) no
    C8 C9 C10 C11 . . . . 0.5(12) no
    C9 C10 C11 C12 . . . . -0.3(12) no
    C10 C11 C12 C7 . . . . 0.3(11) no
    Sn1 C13 C14 C15 . . . . 177.6(5) no
    C18 C13 C14 C15 . . . . -0.6(9) no
    Sn1 C13 C18 C17 . . . . -177.7(5) no
    C14 C13 C18 C17 . . . . 0.5(8) no
    C13 C14 C15 C16 . . . . -0.2(10) no
    C14 C15 C16 C17 . . . . 1.1(10) no
    C15 C16 C17 C18 . . . . -1.3(10) no
    C16 C17 C18 C13 . . . . 0.5(9) no
    Sn1 C19 C20 C21 . . . . 177.3(5) no
    C24 C19 C20 C21 . . . . -1.7(10) no
    Sn1 C19 C24 C23 . . . . -177.4(5) no
    C20 C19 C24 C23 . . . . 1.6(9) no
    C19 C20 C21 C22 . . . . 1.0(10) no
    C20 C21 C22 C23 . . . . -0.2(11) no
    C21 C22 C23 C24 . . . . 0.1(11) no
    C22 C23 C24 C19 . . . . -0.8(10) no
loop_
    _geom_hbond_atom_site_label_D
    _geom_hbond_atom_site_label_H
    _geom_hbond_atom_site_label_A
    _geom_hbond_site_symmetry_A
    _geom_hbond_distance_DH
    _geom_hbond_distance_HA
    _geom_hbond_distance_DA
    _geom_hbond_angle_DHA
    _geom_hbond_publ_flag
    C9 H9 Cg1 6_555 0.95 2.79 3.656(9) 151 yes
    C18 H18 Cg1 7_455 0.95 2.91 3.714(6) 143 yes
_iucr_refine_instructions_details
;
TITL 527TD_2  PBCA
CELL  0.71073 14.01080 11.76740 25.70680 90.00000 90.00000 90.00000
ZERR 8  0.00060  0.00070  0.00120  0.00000  0.00000  0.00000
LATT 1
SYMM -X+ 0.50000, -Y, Z+ 0.50000
SYMM X+ 0.50000, -Y+ 0.50000, -Z
SYMM -X, Y+ 0.50000, -Z+ 0.50000
SFAC C H O P SN
UNIT 192 168 16 8 8
TEMP -100
L.S. 9
FMAP 2
PLAN 30
BOND $H
OMIT 0 50.5
CONF
ACTA
WGHT    0.027500
EXTI    0.000360
FVAR       0.18748
SN1   5   -0.293269   -0.355583    0.362837    11.00000    0.02545    0.01918 =
         0.03337    0.00076    0.00059   -0.00037
P1    4   -0.369211   -0.082323    0.389348    11.00000    0.02875    0.01912 =
         0.03795   -0.00185   -0.00233   -0.00043
H1P   2   -0.350859   -0.089103    0.440006    11.00000   -1.20000
O1    3   -0.385521   -0.200289    0.367640    11.00000    0.03111    0.01558 =
         0.04216   -0.00212   -0.00164   -0.00022
O2    3   -0.292259   -0.016126    0.362313    11.00000    0.02916    0.02088 =
         0.05456   -0.00164    0.00224   -0.00523
C1    1   -0.480579   -0.005962    0.387768    11.00000    0.02736    0.01433 =
         0.04721    0.00340    0.00161    0.00246
C2    1   -0.537213   -0.003377    0.343795    11.00000    0.04121    0.03692 =
         0.06376   -0.01205   -0.00972    0.00615
AFIX  43
H2    2   -0.518462   -0.043816    0.313486    11.00000   -1.20000
AFIX   0
C3    1   -0.621747    0.058571    0.344004    11.00000    0.04174    0.04137 =
         0.07606    0.00266   -0.01837    0.00773
AFIX  43
H3    2   -0.660132    0.061813    0.313577    11.00000   -1.20000
AFIX   0
C4    1   -0.649843    0.115273    0.388364    11.00000    0.03340    0.02609 =
         0.09557    0.00313    0.00659    0.00450
AFIX  43
H4    2   -0.708997    0.154717    0.388863    11.00000   -1.20000
AFIX   0
C5    1   -0.592985    0.115108    0.431750    11.00000    0.04383    0.04053 =
         0.06393   -0.00111    0.01476    0.00637
AFIX  43
H5    2   -0.611747    0.156005    0.461927    11.00000   -1.20000
AFIX   0
C6    1   -0.507746    0.054775    0.431337    11.00000    0.04109    0.03090 =
         0.04758    0.00182    0.00557    0.00566
AFIX  43
H6    2   -0.467851    0.055275    0.461217    11.00000   -1.20000
AFIX   0
C7    1   -0.234879   -0.308826    0.289282    11.00000    0.03579    0.02512 =
         0.03361   -0.00130    0.00091   -0.00300
C8    1   -0.160801   -0.368913    0.266881    11.00000    0.06104    0.04139 =
         0.04771    0.00335    0.01317    0.00510
AFIX  43
H8    2   -0.135708   -0.433606    0.284250    11.00000   -1.20000
AFIX   0
C9    1   -0.122684   -0.336416    0.219659    11.00000    0.07566    0.06480 =
         0.05297    0.00085    0.02965    0.00075
AFIX  43
H9    2   -0.071359   -0.378570    0.205138    11.00000   -1.20000
AFIX   0
C10   1   -0.157593   -0.245057    0.193734    11.00000    0.07037    0.06280 =
         0.03013   -0.00028    0.00989   -0.02234
AFIX  43
H10   2   -0.131180   -0.223538    0.161154    11.00000   -1.20000
AFIX   0
C11   1   -0.231502   -0.183845    0.214979    11.00000    0.08573    0.05160 =
         0.03989    0.00688   -0.00469   -0.00910
AFIX  43
H11   2   -0.255992   -0.119652    0.196977    11.00000   -1.20000
AFIX   0
C12   1   -0.270509   -0.214782    0.262257    11.00000    0.05347    0.03575 =
         0.03517   -0.00594   -0.00619    0.00277
AFIX  43
H12   2   -0.321752   -0.172002    0.276477    11.00000   -1.20000
AFIX   0
C13   1   -0.229963   -0.313909    0.435637    11.00000    0.02678    0.01737 =
         0.03381   -0.00119    0.00381    0.00543
C14   1   -0.251829   -0.376412    0.480260    11.00000    0.03501    0.01896 =
         0.04325    0.00309    0.00615   -0.00091
AFIX  43
H14   2   -0.297222   -0.436216    0.478210    11.00000   -1.20000
AFIX   0
C15   1   -0.208584   -0.352765    0.527327    11.00000    0.04341    0.04538 =
         0.03187    0.00695    0.00198   -0.00102
AFIX  43
H15   2   -0.224567   -0.396026    0.557288    11.00000   -1.20000
AFIX   0
C16   1   -0.141448   -0.265448    0.530972    11.00000    0.04501    0.04526 =
         0.03681   -0.00033   -0.00644   -0.00384
AFIX  43
H16   2   -0.110637   -0.249677    0.563090    11.00000   -1.20000
AFIX   0
C17   1   -0.120590   -0.202444    0.487161    11.00000    0.04431    0.03135 =
         0.04058    0.00414   -0.00790   -0.00970
AFIX  43
H17   2   -0.075864   -0.141992    0.489552    11.00000   -1.20000
AFIX   0
C18   1   -0.162932   -0.225156    0.440350    11.00000    0.03604    0.03147 =
         0.03119    0.00491   -0.00441   -0.00296
AFIX  43
H18   2   -0.147018   -0.180708    0.410745    11.00000   -1.20000
AFIX   0
C19   1   -0.417715   -0.459676    0.365496    11.00000    0.02962    0.01466 =
         0.03692    0.00057   -0.00993    0.00095
C20   1   -0.430335   -0.547963    0.330207    11.00000    0.03497    0.03038 =
         0.04775   -0.00834   -0.00259    0.00003
AFIX  43
H20   2   -0.384770   -0.560753    0.303473    11.00000   -1.20000
AFIX   0
C21   1   -0.510057   -0.617136    0.334417    11.00000    0.05105    0.02636 =
         0.06392   -0.01173   -0.01201   -0.00688
AFIX  43
H21   2   -0.518237   -0.678378    0.310754    11.00000   -1.20000
AFIX   0
C22   1   -0.576625   -0.598647    0.371864    11.00000    0.04104    0.03448 =
         0.07481    0.00909   -0.00523   -0.01384
AFIX  43
H22   2   -0.630981   -0.646683    0.373985    11.00000   -1.20000
AFIX   0
C23   1   -0.565961   -0.510718    0.406832    11.00000    0.03964    0.04501 =
         0.05851    0.00191    0.00511   -0.01308
AFIX  43
H23   2   -0.612422   -0.497987    0.433110    11.00000   -1.20000
AFIX   0
C24   1   -0.486581   -0.441334    0.403065    11.00000    0.03124    0.03019 =
         0.04227   -0.00624    0.00241   -0.00572
AFIX  43
H24   2   -0.479259   -0.379947    0.426733    11.00000   -1.20000
HKLF 4
REM  527TD_2  PBCA
REM R1 =  0.0516 for   2467 Fo > 4sig(Fo)  and  0.1026 for all   3829 data
REM    257 parameters refined using      0 restraints
END
WGHT      0.0275      0.0000
REM Highest difference peak  0.471,  deepest hole -0.682,  1-sigma level  0.092
Q1    1  -0.2582  0.0202  0.3588  11.00000  0.05    0.47
Q2    1  -0.2987 -0.3191  0.4097  11.00000  0.05    0.47
Q3    1  -0.2334 -0.2779  0.3935  11.00000  0.05    0.43
Q4    1  -0.4645 -0.3487  0.3667  11.00000  0.05    0.43
Q5    1  -0.2135 -0.3362  0.3259  11.00000  0.05    0.42
Q6    1  -0.3904 -0.3970  0.3504  11.00000  0.05    0.39
Q7    1  -0.2815 -0.2893  0.3185  11.00000  0.05    0.39
Q8    1  -0.2934 -0.1641  0.3201  11.00000  0.05    0.38
Q9    1  -0.3525 -0.2709  0.3867  11.00000  0.05    0.37
Q10   1  -0.3152 -0.4065  0.4080  11.00000  0.05    0.35
Q11   1  -0.2817  0.0758  0.3363  11.00000  0.05    0.35
Q12   1  -0.2952 -0.4342  0.3176  11.00000  0.05    0.35
Q13   1  -0.3395 -0.3977  0.3207  11.00000  0.05    0.34
Q14   1  -0.3569 -0.4073  0.3320  11.00000  0.05    0.33
Q15   1  -0.3383 -0.1488  0.4339  11.00000  0.05    0.33
Q16   1  -0.2230 -0.3545  0.4052  11.00000  0.05    0.32
Q17   1  -0.2964 -0.3946  0.3114  11.00000  0.05    0.32
Q18   1  -0.3633 -0.1829  0.3659  11.00000  0.05    0.32
Q19   1  -0.4242  0.0966  0.3584  11.00000  0.05    0.31
Q20   1  -0.4225 -0.2630  0.4093  11.00000  0.05    0.31
Q21   1  -0.2761 -0.0780  0.1404  11.00000  0.05    0.31
Q22   1  -0.2748  0.0642  0.3917  11.00000  0.05    0.30
Q23   1  -0.1308 -0.3737  0.3293  11.00000  0.05    0.30
Q24   1  -0.3016 -0.1254  0.1822  11.00000  0.05    0.30
Q25   1  -0.3848 -0.3719  0.3914  11.00000  0.05    0.29
Q26   1  -0.3382 -0.0052  0.3486  11.00000  0.05    0.29
Q27   1  -0.3085 -0.1951  0.3969  11.00000  0.05    0.29
Q28   1  -0.2069 -0.1955  0.4022  11.00000  0.05    0.29
Q29   1  -0.4309 -0.1025  0.4344  11.00000  0.05    0.29
Q30   1  -0.3594 -0.2691  0.3387  11.00000  0.05    0.29
;
data_global
_journal_date_recd_electronic     2011-09-21
_journal_date_accepted     2011-10-20
_journal_name_full     'Acta Crystallographica, Section E'
_journal_year     2011
_journal_volume     67
_journal_issue     12
_journal_page_first     m1674
_journal_page_last     m1675
_journal_paper_category     QM
_journal_coeditor_code     MW2028
_publ_contact_author_name     'Diop, Libasse'
_publ_contact_author_address
;
Laboratoire de Chimie Min\'erale et Analytique
D\'epartement de chimie,
Facult\'e des Sciences et
Techniques-Universit\'e Cheikh Anta Diop
Dakar
Senegal
;
_publ_contact_author_email
                              'dlibasse@gmail.com,helen.stoeckli-evans@unine.ch'
_publ_contact_author_fax     ?
_publ_contact_author_phone     ?
_publ_section_title
;\
<i>catena</i>-Poly[[triphenyltin(IV)]-\m-phenylphosphinato-\k^2^<i>O</i>:\
<i>O</i>']
;
loop_
    _publ_author_name
    _publ_author_footnote
    _publ_author_address
    'Diop, Tidiane' .
;
Laboratoire de Chimie Min\'erale et Analytique
D\'epartement de Chimie,
Facult\'e des Sciences et Techniques--Universit\'e Cheikh Anta Diop
Dakar
Senegal
;
    'Diop, Libasse' .
;
Laboratoire de Chimie Min\'erale et Analytique
D\'epartement de Chimie,
Facult\'e des Sciences et Techniques--Universit\'e Cheikh Anta Diop
Dakar
Senegal
;
    'Kociok-K\"ohn, Gabriele' .
;
Department of Chemistry
University of Bath
Claverton Down
Bath BA2 7AY
England
;
    'Molloy, Kieran C.' .
;
Department of Chemistry
University of Bath
Claverton Down
Bath BA2 7AY
England
;
    'Stoeckli-Evans, Helen' .
;
Institute of Physics
University of Neuch\^atel
Rue Emile-Argand 11
CH-2000 Neuch\^atel
Switzerland
;
