# Supplementary material for: catena-Poly[[triphenyl­tin(IV)]-μ-phenyl­phosphinato-κ2 O:O′]
Source: Acta Crystallogr Sect E Struct Rep Online. 2011 Nov 5;67(Pt 12):m1674–5. doi: 10.1107/S1600536811043625 (PMC3238605; doi:10.1107/S1600536811043625)
Supplement: Supplementary file 2 [file e-67-m1674-Isup2.hkl]

# 
# h,k,l, Fc-squared, Fo-squared, sigma(Fo-squared) and status flag 
# 
data_I
_shelx_title ' 527TD_2  PBCA' 
_shelx_refln_list_code          4 
_shelx_F_calc_maximum      582.57 
_exptl_crystal_F_000      1968.00 
_reflns_d_resolution_high  0.8331 
 
loop_ 
 _symmetry_equiv_pos_as_xyz 
 'x, y, z' 
 '-x+1/2, -y, z+1/2' 
 'x+1/2, -y+1/2, -z' 
 '-x, y+1/2, -z+1/2' 
 '-x, -y, -z' 
 'x-1/2, y, -z-1/2' 
 '-x-1/2, y-1/2, z' 
 'x, -y-1/2, z-1/2' 
 
_cell_length_a    14.0108 
_cell_length_b    11.7674 
_cell_length_c    25.7068 
_cell_angle_alpha  90.000 
_cell_angle_beta   90.000 
_cell_angle_gamma  90.000 
 
_shelx_F_squared_multiplier     1.000 
 
loop_ 
 _refln_index_h 
 _refln_index_k 
 _refln_index_l 
 _refln_F_squared_calc 
 _refln_F_squared_meas 
 _refln_F_squared_sigma 
 _refln_observed_status 
   2   0   0   131384.52   131323.11   2532.07 o 
   4   0   0     3221.38     3323.60    786.91 o 
   6   0   0        0.59        0.00    884.22 o 
   8   0   0      983.41     1357.06    461.17 o 
  10   0   0    26693.84    26279.79   1097.88 o 
  12   0   0    29820.99    29905.19   1760.46 o 
  14   0   0    20414.13    20685.66    948.03 o 
  16   0   0      290.26      835.61    868.68 o 
   2   1   0    10255.13    10634.92    673.94 o 
   4   1   0     8279.23     7677.23    644.53 o 
   6   1   0    34447.02    33137.16    543.46 o 
   8   1   0    28757.79    28505.42    545.63 o 
  10   1   0     6109.09     5858.78    448.85 o 
  12   1   0     2307.53     2138.58    469.11 o 
  14   1   0     6083.55     6008.12    578.33 o 
  16   1   0     7881.87     7367.47    655.66 o 
   0   2   0      136.19      369.21    676.68 o 
   2   2   0   143903.69   153714.28   1287.55 o 
   4   2   0     2023.55     2297.50    351.41 o 
   6   2   0       67.47       52.50    324.38 o 
   8   2   0      315.38      537.74    402.89 o 
  10   2   0       26.34      101.28    384.71 o 
  12   2   0      565.18     1104.86    444.27 o 
  14   2   0       55.69      263.25    567.35 o 
  16   2   0      488.83       59.73    640.87 o 
   2   3   0   123292.66   126239.93   1301.71 o 
   4   3   0    17798.37    16780.90    518.68 o 
   6   3   0      301.11      562.87    352.04 o 
   8   3   0      878.15      868.26    383.27 o 
  10   3   0     7472.95     7404.14    471.98 o 
  12   3   0      162.84      245.62    417.07 o 
  14   3   0      565.64      362.91    512.37 o 
  16   3   0     4314.90     3664.79    675.40 o 
   0   4   0    69339.99    65927.22   2542.04 o 
   2   4   0    76747.88    77436.73    723.73 o 
   4   4   0     7624.32     7451.52    393.38 o 
   6   4   0       12.94      416.19    375.64 o 
   8   4   0     3525.92     3974.46    400.50 o 
  10   4   0    17723.53    18814.04    644.26 o 
  12   4   0    12306.02    13448.98    589.56 o 
  14   4   0     6722.74     6209.34    606.17 o 
  16   4   0      207.54      221.53    643.13 o 
   2   5   0     8934.81     9097.41    392.18 o 
   4   5   0    43324.96    44304.16    572.69 o 
   6   5   0    44739.25    44732.29    616.93 o 
   8   5   0    14691.83    15794.86    478.67 o 
  10   5   0       70.08      189.51    439.95 o 
  12   5   0      103.48      553.34    536.50 o 
  14   5   0     3372.28     3134.51    495.11 o 
   0   6   0    26567.08    27410.28    510.47 o 
   2   6   0    34271.23    35964.09    433.79 o 
   4   6   0    41284.77    42774.80    517.16 o 
   6   6   0     1963.52     2092.52    369.28 o 
   8   6   0    15054.27    15459.59    422.53 o 
  10   6   0    13910.59    14828.77    565.65 o 
  12   6   0     8298.63     8302.12    588.39 o 
  14   6   0     1194.84     1509.67    613.32 o 
   2   7   0       47.46      345.37    294.48 o 
   4   7   0      769.54      368.21    381.82 o 
   6   7   0      441.67      629.74    378.26 o 
   8   7   0      119.40      401.85    396.19 o 
  10   7   0      359.27      614.11    466.46 o 
  12   7   0     1023.94     1823.23    503.40 o 
  14   7   0       27.93      527.87    515.67 o 
   0   8   0    11113.75    10721.29    569.68 o 
   2   8   0     8831.46     9363.62    376.73 o 
   4   8   0     6738.85     7025.48    442.23 o 
   6   8   0     1851.51     2009.79    425.90 o 
   8   8   0    12313.55    11943.11    432.70 o 
  10   8   0     2641.29     3232.28    426.69 o 
  12   8   0     1539.66     1875.01    484.15 o 
   2   9   0      699.54     1312.06    370.77 o 
   4   9   0    21649.67    22433.35    482.31 o 
   6   9   0    54013.13    53578.89    583.96 o 
   8   9   0    21619.56    21504.32    502.12 o 
  10   9   0     1269.01     1412.72    494.27 o 
  12   9   0      130.53      301.75    492.05 o 
   0  10   0    10081.08    10103.99    530.25 o 
   2  10   0    13939.33    14382.13    483.69 o 
   4  10   0     5425.05     5603.56    673.05 o 
   6  10   0      969.41     1137.17    417.61 o 
   8  10   0     9556.06     9074.84    482.98 o 
  10  10   0    10442.20    10668.11    749.41 o 
   2  11   0      523.73      603.47    553.98 o 
   4  11   0     5245.11     5482.70    461.12 o 
   6  11   0     2130.50     1829.34    386.98 o 
   8  11   0     1347.34     1031.51    408.48 o 
  10  11   0     1310.85     1466.71    557.38 o 
   0  12   0      495.00      923.21    607.32 o 
   2  12   0      230.84      339.97    628.61 o 
   4  12   0      815.24     1013.36    536.50 o 
   6  12   0      630.72      775.96    440.97 o 
   8  12   0      164.21      341.29    425.44 o 
   2  13   0      589.89     1332.78    523.55 o 
   4  13   0     4467.36     3960.08    470.84 o 
   6  13   0     4874.54     4710.70    529.99 o 
   0  14   0    14076.20    12976.73    679.67 o 
   2  14   0     6756.31     5433.86    614.99 o 
   1   1   1      783.09      692.63    387.58 o 
   2   1   1     1539.73     1497.14    351.74 o 
   3   1   1      289.41      356.77    296.66 o 
   4   1   1     3582.99     3482.93    328.57 o 
   5   1   1     3756.30     3564.43    285.63 o 
   6   1   1    21173.32    19844.63    386.01 o 
   7   1   1    25460.14    24356.91    379.26 o 
   8   1   1     6776.90     6493.55    322.44 o 
   9   1   1       32.39      408.22    261.42 o 
  10   1   1        3.48      247.54    308.20 o 
  11   1   1     1336.77     1747.73    353.99 o 
  12   1   1      357.98      525.74    356.99 o 
  13   1   1        8.48      194.40    370.58 o 
  14   1   1      366.84      676.94    363.31 o 
  15   1   1      784.09      661.20    418.65 o 
  16   1   1     1214.10     1157.18    440.14 o 
   0   2   1    56669.48    60065.14    782.33 o 
   1   2   1    40752.15    43535.79    562.71 o 
   2   2   1    59944.72    62763.76    595.17 o 
   3   2   1   106548.16   109911.16    676.31 o 
   4   2   1     7307.21     7135.44    347.20 o 
   5   2   1    40133.52    40645.18    452.56 o 
   6   2   1     1027.48      973.42    261.12 o 
   7   2   1     6842.20     6686.88    257.72 o 
   8   2   1    10920.16    10708.79    314.32 o 
   9   2   1    15988.93    16061.14    336.33 o 
  10   2   1    14554.24    14482.94    367.75 o 
  11   2   1     6920.10     7093.15    327.79 o 
  12   2   1     7396.56     7534.19    369.37 o 
  13   2   1     2759.93     2596.82    391.28 o 
  14   2   1     3292.38     3396.72    403.48 o 
  15   2   1     2409.50     2573.17    427.37 o 
  16   2   1     1730.14     1369.90    446.83 o 
   1   3   1     3489.76     3478.73    301.12 o 
   2   3   1     1000.92      877.53    258.77 o 
   3   3   1     5539.00     5242.97    257.48 o 
   4   3   1    58049.41    58751.25    608.22 o 
   5   3   1    46296.50    48069.78    414.04 o 
   6   3   1    45788.90    47320.00    415.60 o 
   7   3   1     5929.39     5716.55    271.55 o 
   8   3   1    16353.04    16764.07    339.05 o 
   9   3   1     5293.22     5354.55    279.80 o 
  10   3   1     1202.67     1480.14    277.18 o 
  11   3   1       92.13      228.60    307.90 o 
  12   3   1      256.53      310.86    299.85 o 
  13   3   1     2593.71     2642.66    367.38 o 
  14   3   1     3403.76     3307.82    408.09 o 
  15   3   1     2853.52     2800.61    460.88 o 
  16   3   1     5678.21     4303.43    443.51 o 
   0   4   1    10284.53    10429.91    418.14 o 
   1   4   1    22398.91    23340.71    371.95 o 
   2   4   1    10131.93    11240.18    288.56 o 
   3   4   1    14349.86    15829.62    295.57 o 
   4   4   1     1236.65     1550.24    234.99 o 
   5   4   1       14.47      152.39    252.18 o 
   6   4   1      155.50      265.65    255.69 o 
   7   4   1       55.41       53.74    237.42 o 
   8   4   1     2587.87     2617.65    288.60 o 
   9   4   1      148.00      184.09    281.15 o 
  10   4   1      944.03     1333.64    319.10 o 
  11   4   1     2785.97     2878.13    331.07 o 
  12   4   1     4588.64     4622.17    346.73 o 
  13   4   1     4711.38     4951.65    386.56 o 
  14   4   1     2324.18     2150.65    386.41 o 
  15   4   1      484.01      856.76    365.94 o 
  16   4   1        1.56        0.00    520.07 o 
   1   5   1       48.86        0.00    271.34 o 
   2   5   1      404.55      666.51    243.62 o 
   3   5   1     2810.21     2824.27    277.18 o 
   4   5   1     2947.54     3235.91    276.34 o 
   5   5   1    12162.55    11964.89    307.17 o 
   6   5   1     3407.45     3370.92    281.60 o 
   7   5   1     5336.75     5416.84    268.35 o 
   8   5   1     5094.40     4936.92    281.73 o 
   9   5   1     1466.15     1949.28    280.09 o 
  10   5   1      743.52     1423.77    316.67 o 
  11   5   1       55.42      121.45    329.35 o 
  12   5   1       50.07      380.75    330.30 o 
  13   5   1        4.69      275.61    333.29 o 
  14   5   1       20.89      417.29    372.00 o 
  15   5   1      117.26      535.42    417.64 o 
   0   6   1    44638.39    45893.12    530.13 o 
   1   6   1    27706.14    27093.50    321.92 o 
   2   6   1    29912.24    30493.53    334.36 o 
   3   6   1     8696.48     8263.07    278.44 o 
   4   6   1      312.94      163.68    248.20 o 
   5   6   1      237.60      113.60    249.62 o 
   6   6   1       22.02      100.90    251.91 o 
   7   6   1      301.32      624.39    265.65 o 
   8   6   1     5366.46     5838.84    292.97 o 
   9   6   1     2670.36     3055.80    285.80 o 
  10   6   1     4239.23     4875.46    318.18 o 
  11   6   1     7537.30     7402.02    320.66 o 
  12   6   1     6924.92     7070.10    414.07 o 
  13   6   1     2757.11     3081.99    358.43 o 
  14   6   1     1862.35     2063.68    410.29 o 
  15   6   1       84.53        0.00    446.98 o 
   1   7   1     2733.99     3039.57    235.94 o 
   2   7   1     9088.07     9262.04    296.55 o 
   3   7   1    17049.27    17003.06    301.28 o 
   4   7   1    20377.76    20174.34    336.69 o 
   5   7   1     5933.25     5984.23    275.41 o 
   6   7   1    13770.97    13996.77    281.00 o 
   7   7   1     5561.57     5751.76    305.32 o 
   8   7   1    14130.32    14447.14    303.85 o 
   9   7   1     6901.51     7146.12    334.96 o 
  10   7   1     5807.56     6269.08    340.73 o 
  11   7   1     1752.74     2283.00    343.83 o 
  12   7   1       21.19      354.94    376.44 o 
  13   7   1      853.20      943.01    420.18 o 
  14   7   1     3317.63     3088.52    368.95 o 
   0   8   1    39129.97    38708.16    670.66 o 
   1   8   1    24298.31    23920.56    305.99 o 
   2   8   1    11989.51    12043.34    262.57 o 
   3   8   1     1446.34     1670.72    256.69 o 
   4   8   1       36.46      263.60    240.31 o 
   5   8   1      331.45      879.39    242.13 o 
   6   8   1       62.35      209.05    250.90 o 
   7   8   1       68.10      403.82    257.95 o 
   8   8   1      334.88      689.02    303.96 o 
   9   8   1     1668.84     1671.15    282.05 o 
  10   8   1     5365.72     5315.38    308.20 o 
  11   8   1     5053.56     5212.92    346.30 o 
  12   8   1     5417.63     5562.57    374.79 o 
  13   8   1     3647.16     3623.49    400.08 o 
   1   9   1      587.62      881.27    244.81 o 
   2   9   1     1791.91     2045.49    255.05 o 
   3   9   1      764.52      694.02    294.52 o 
   4   9   1      337.14      250.02    269.63 o 
   5   9   1      855.70     1303.79    261.21 o 
   6   9   1     4007.55     3865.78    273.75 o 
   7   9   1      705.19     1352.84    303.66 o 
   8   9   1     2099.88     2235.15    298.47 o 
   9   9   1      217.33      431.67    340.73 o 
  10   9   1      223.58      644.79    388.55 o 
  11   9   1        3.40       48.10    383.06 o 
  12   9   1       75.08      141.44    357.34 o 
   0  10   1     1497.26     1686.54    395.13 o 
   1  10   1     2225.47     2883.36    263.38 o 
   2  10   1     1450.22     1624.18    267.26 o 
   3  10   1        1.16        0.00    253.01 o 
   4  10   1     1022.58     1406.47    319.13 o 
   5  10   1       63.80      225.68    272.58 o 
   6  10   1        4.77      103.77    291.64 o 
   7  10   1       90.46      307.48    293.68 o 
   8  10   1      103.56      102.84    323.67 o 
   9  10   1       34.46      529.60    374.54 o 
  10  10   1      134.63      313.17    349.25 o 
  11  10   1      460.06      424.90    392.60 o 
   1  11   1     2738.53     2638.66    275.45 o 
   2  11   1    10051.00     9916.12    299.78 o 
   3  11   1     5333.77     5652.81    302.78 o 
   4  11   1     4659.05     4885.69    303.29 o 
   5  11   1     5639.36     5485.82    325.15 o 
   6  11   1     5079.59     5026.65    331.49 o 
   7  11   1     3049.98     2717.68    312.52 o 
   8  11   1     4937.98     5062.14    332.63 o 
   9  11   1     2636.46     2390.09    362.25 o 
  10  11   1     1390.81     1533.69    380.39 o 
   0  12   1    14375.56    14245.15    563.92 o 
   1  12   1     7395.15     6855.04    329.04 o 
   2  12   1     4235.03     4353.18    327.04 o 
   3  12   1     3036.76     3392.04    304.46 o 
   4  12   1     2242.87     1921.64    316.66 o 
   5  12   1        1.01      156.13    314.29 o 
   6  12   1      201.45      426.83    313.41 o 
   7  12   1      723.01      911.75    295.75 o 
   8  12   1     1739.40     2299.89    346.35 o 
   1  13   1       65.53      550.18    317.89 o 
   2  13   1      105.11     1008.79    333.25 o 
   3  13   1     1551.49     1345.75    312.82 o 
   4  13   1     3696.86     3333.64    371.58 o 
   5  13   1     2979.90     2489.68    328.75 o 
   6  13   1     5242.69     4649.21    346.86 o 
   0  14   1      796.82     1075.00    576.41 o 
   1  14   1       70.53      839.81    466.00 o 
   2  14   1       11.70     1610.93    419.26 o 
   0   0   2     1258.69     1393.75    849.87 o 
   1   0   2   214966.09   230508.11   2941.42 o 
   2   0   2     7824.69     6694.46    723.64 o 
   3   0   2    85432.38    81294.66   2065.17 o 
   4   0   2     2433.73     2170.13    479.44 o 
   5   0   2     1868.05     1998.86    480.03 o 
   6   0   2       74.28      175.56    498.87 o 
   7   0   2     1106.61      870.56    546.53 o 
   8   0   2     1730.84     1583.98    410.86 o 
   9   0   2    17579.48    17106.37    573.99 o 
  10   0   2      226.08      486.93    463.60 o 
  11   0   2    44860.69    45402.26    911.75 o 
  12   0   2      360.94      375.97    424.75 o 
  13   0   2    20977.52    21518.17    615.51 o 
  14   0   2       55.09      920.27    550.00 o 
  15   0   2     3836.73     3885.69    605.45 o 
  16   0   2      124.65      142.11    662.05 o 
   1   1   2     6515.51     7068.73    442.70 o 
   2   1   2     1040.77     1063.83    401.70 o 
   3   1   2    66426.04    67700.16    694.08 o 
   4   1   2     4269.67     4359.41    336.74 o 
   5   1   2    32879.11    30308.21    448.47 o 
   6   1   2     2140.72     2121.79    291.93 o 
   7   1   2    23002.77    21875.16    399.92 o 
   8   1   2     1206.69     1339.64    316.01 o 
   9   1   2    18958.27    18696.63    380.65 o 
  10   1   2      671.20      640.95    347.63 o 
  11   1   2     1789.18     1858.73    324.95 o 
  12   1   2        0.21      254.24    289.26 o 
  13   1   2     5638.22     5616.58    379.11 o 
  14   1   2      215.08      367.37    372.38 o 
  15   1   2     7387.05     7000.64    434.54 o 
  16   1   2      111.48      464.31    429.46 o 
   0   2   2     1163.67     1147.74    515.89 o 
   1   2   2     2317.51     2664.79    317.63 o 
   2   2   2     1333.84     1129.71    327.47 o 
   3   2   2     1254.12     1270.47    305.48 o 
   4   2   2     9526.14     9846.39    317.35 o 
   5   2   2     1229.25     1261.37    268.98 o 
   6   2   2      135.76      210.59    250.06 o 
   7   2   2       11.43       58.81    307.80 o 
   8   2   2      206.86      287.61    321.11 o 
   9   2   2     1176.76     1111.64    298.39 o 
  10   2   2       58.92      253.52    279.15 o 
  11   2   2      462.02     1013.67    326.64 o 
  12   2   2       65.19      429.46    324.91 o 
  13   2   2      152.75       77.59    370.15 o 
  14   2   2        8.70       46.59    392.82 o 
  15   2   2      146.18      325.59    397.21 o 
  16   2   2        7.07      104.08    420.41 o 
   1   3   2      876.25     1167.95    275.68 o 
   2   3   2    10751.40    11335.07    310.15 o 
   3   3   2    12706.89    12327.85    359.92 o 
   4   3   2      309.83      366.77    278.75 o 
   5   3   2    21872.24    22045.93    366.61 o 
   6   3   2     2529.45     2516.91    273.74 o 
   7   3   2     5212.66     5653.38    276.02 o 
   8   3   2      599.27      945.43    274.61 o 
   9   3   2     5037.72     5380.30    275.71 o 
  10   3   2       47.63       89.11    283.41 o 
  11   3   2     2240.92     2162.07    331.61 o 
  12   3   2      118.62      294.00    317.97 o 
  13   3   2     1031.03     1413.68    361.55 o 
  14   3   2       83.28      366.88    399.02 o 
  15   3   2     2278.42     2154.56    432.67 o 
  16   3   2        8.61      264.82    470.78 o 
   0   4   2      398.51      513.03    381.76 o 
   1   4   2    39994.38    39466.98    389.72 o 
   2   4   2      704.93      759.09    274.84 o 
   3   4   2    28194.00    28882.03    345.21 o 
   4   4   2     1758.09     2064.99    224.02 o 
   5   4   2      257.64      312.82    233.87 o 
   6   4   2     3805.65     3933.70    270.36 o 
   7   4   2     3541.89     3778.35    254.20 o 
   8   4   2      201.27      279.71    273.33 o 
   9   4   2     6990.23     7548.23    319.83 o 
  10   4   2      357.65      878.73    314.79 o 
  11   4   2    14365.58    14775.29    352.91 o 
  12   4   2      209.59      303.33    317.16 o 
  13   4   2    15205.22    15427.07    388.60 o 
  14   4   2      274.48      590.97    358.32 o 
  15   4   2      535.87      788.17    402.87 o 
  16   4   2       11.14        0.00    472.57 o 
   1   5   2      435.87      634.17    246.78 o 
   2   5   2      173.19      320.20    244.82 o 
   3   5   2    24626.16    24864.27    305.03 o 
   4   5   2      336.34      263.97    219.88 o 
   5   5   2    50560.61    50960.32    378.06 o 
   6   5   2     5551.35     6046.69    296.85 o 
   7   5   2    49584.82    49943.34    419.69 o 
   8   5   2      692.35      496.99    291.76 o 
   9   5   2     8208.43     8848.78    306.62 o 
  10   5   2       66.56      469.29    313.86 o 
  11   5   2       68.21      435.16    300.38 o 
  12   5   2       75.27      347.88    314.65 o 
  13   5   2     2992.15     2693.58    344.65 o 
  14   5   2      237.03      523.35    374.32 o 
  15   5   2     4847.88     4003.02    376.43 o 
   0   6   2     4739.15     5068.29    353.54 o 
   1   6   2    29467.79    30541.43    325.96 o 
   2   6   2      587.62      564.17    219.94 o 
   3   6   2    25667.15    26412.33    300.89 o 
   4   6   2        1.42      126.09    268.59 o 
   5   6   2     4005.39     4213.96    265.98 o 
   6   6   2      212.73      216.73    269.49 o 
   7   6   2     2668.71     2772.48    287.18 o 
   8   6   2      194.19      409.21    265.66 o 
   9   6   2    15301.38    15835.08    346.94 o 
  10   6   2       39.44      291.39    268.98 o 
  11   6   2     8985.62     9213.12    335.71 o 
  12   6   2      191.73      358.84    383.77 o 
  13   6   2     1518.90     2018.36    334.61 o 
  14   6   2       37.58      536.45    363.29 o 
  15   6   2     2783.58     2407.95    396.05 o 
   1   7   2     1331.99     1666.09    229.82 o 
   2   7   2      173.19      278.80    251.00 o 
   3   7   2        3.53        0.00    230.08 o 
   4   7   2      193.54      170.53    294.23 o 
   5   7   2      367.55      747.42    257.20 o 
   6   7   2      209.56       97.64    242.14 o 
   7   7   2     1143.35     1141.28    262.45 o 
   8   7   2       27.14        0.00    276.78 o 
   9   7   2      105.58        0.00    293.06 o 
  10   7   2        7.61      538.51    296.36 o 
  11   7   2     1330.16     1338.54    342.38 o 
  12   7   2        7.18      421.82    367.32 o 
  13   7   2        2.31      308.46    351.81 o 
  14   7   2       10.96      172.28    370.52 o 
   0   8   2        1.10        0.00    309.83 o 
   1   8   2     3081.05     2972.90    241.90 o 
   2   8   2      317.98      787.48    240.97 o 
   3   8   2    22098.18    21566.15    316.53 o 
   4   8   2        5.22        0.00    242.06 o 
   5   8   2      892.32     1094.15    262.53 o 
   6   8   2     2582.98     2442.57    261.84 o 
   7   8   2     3073.18     2831.67    283.94 o 
   8   8   2       77.68     1220.86    302.28 o 
   9   8   2     6700.34     6633.09    331.60 o 
  10   8   2      491.07      704.12    311.23 o 
  11   8   2     6224.63     5702.33    370.90 o 
  12   8   2      299.45      492.23    353.44 o 
  13   8   2     1486.15     1616.94    332.95 o 
   1   9   2      266.52      782.27    246.60 o 
   2   9   2       29.44      172.30    282.26 o 
   3   9   2     9740.17     9695.63    262.51 o 
   4   9   2     1066.67     1171.35    270.87 o 
   5   9   2    41209.43    40885.61    370.63 o 
   6   9   2      898.81     1144.44    292.49 o 
   7   9   2    38671.19    38098.16    379.40 o 
   8   9   2      616.48      589.12    299.52 o 
   9   9   2     5078.65     5581.70    358.22 o 
  10   9   2      185.30      128.82    310.88 o 
  11   9   2       44.65      445.95    364.16 o 
  12   9   2        0.41      462.40    350.24 o 
   0  10   2      668.65      732.86    342.90 o 
   1  10   2    14088.06    14108.43    311.91 o 
   2  10   2      147.65      453.42    309.39 o 
   3  10   2     7187.50     8035.50    301.52 o 
   4  10   2     1163.23      934.57    288.74 o 
   5  10   2     4979.96     5282.55    273.94 o 
   6  10   2       18.49      207.90    321.58 o 
   7  10   2     4251.02     4132.59    308.71 o 
   8  10   2      129.56       50.27    347.10 o 
   9  10   2    14327.55    14121.75    366.39 o 
  10  10   2       77.85      237.89    320.01 o 
  11  10   2     3273.74     3158.54    360.33 o 
   1  11   2     1556.28     2201.63    265.46 o 
   2  11   2        8.24      337.09    270.89 o 
   3  11   2     4149.33     4231.88    303.49 o 
   4  11   2       80.77      338.39    313.78 o 
   5  11   2     4229.04     4108.08    312.75 o 
   6  11   2      355.53      885.54    297.45 o 
   7  11   2     1184.42     1367.70    343.29 o 
   8  11   2       81.89       15.63    296.50 o 
   9  11   2      605.03      689.29    317.07 o 
  10  11   2       72.48      388.72    359.07 o 
   0  12   2       13.83        0.00    410.03 o 
   1  12   2       12.75     1134.18    344.07 o 
   2  12   2        0.37      425.13    354.47 o 
   3  12   2       48.78      197.59    315.04 o 
   4  12   2        2.98      150.39    298.21 o 
   5  12   2     1477.10     1482.04    301.10 o 
   6  12   2       12.61      688.15    361.78 o 
   7  12   2        0.15        0.00    306.39 o 
   8  12   2       38.87      723.52    349.53 o 
   1  13   2       89.08      560.86    328.55 o 
   2  13   2      245.54       87.62    326.56 o 
   3  13   2     1732.09     1406.49    359.30 o 
   4  13   2      162.90      620.00    349.53 o 
   5  13   2     4054.39     3456.13    321.83 o 
   6  13   2       16.01        0.00    317.12 o 
   0  14   2       70.60      419.49    459.25 o 
   1  14   2    12683.48    11222.84    421.12 o 
   1   1   3     2531.35     2688.34    364.65 o 
   2   1   3     1837.31     1992.27    373.17 o 
   3   1   3       68.50        0.00    305.22 o 
   4   1   3    12741.27    12243.34    367.72 o 
   5   1   3    13704.82    12807.64    357.39 o 
   6   1   3    10013.90     9063.53    345.05 o 
   7   1   3    32960.09    31948.40    466.57 o 
   8   1   3     2451.80     2381.78    287.75 o 
   9   1   3     1824.63     1925.56    276.79 o 
  10   1   3       13.85      156.45    374.42 o 
  11   1   3     1629.85     1903.64    338.62 o 
  12   1   3      618.63      831.13    329.55 o 
  13   1   3      133.05      471.44    299.85 o 
  14   1   3      146.47      299.75    387.01 o 
  15   1   3     2270.86     1947.61    449.16 o 
  16   1   3      421.49      351.44    491.71 o 
   0   2   3    20835.49    21313.80    583.45 o 
   1   2   3    31575.36    32491.58    467.51 o 
   2   2   3    15047.01    15201.18    404.18 o 
   3   2   3    26613.36    26293.67    449.49 o 
   4   2   3    55202.34    56673.86    527.99 o 
   5   2   3     9379.16     9294.06    311.87 o 
   6   2   3      234.38      588.61    307.66 o 
   7   2   3    10583.98    10180.77    329.44 o 
   8   2   3     5854.88     5522.13    331.25 o 
   9   2   3    25486.87    25420.55    410.45 o 
  10   2   3    11312.26    11242.39    335.66 o 
  11   2   3    14576.89    14955.59    357.86 o 
  12   2   3      917.38     1021.47    291.20 o 
  13   2   3     5104.92     5261.90    384.89 o 
  14   2   3     1718.92     1700.58    389.97 o 
  15   2   3     4430.54     4460.21    460.45 o 
  16   2   3     1255.26     1339.66    489.85 o 
   1   3   3     8414.46     8061.87    310.24 o 
   2   3   3    37824.73    38229.72    454.25 o 
   3   3   3    19711.50    19671.25    355.81 o 
   4   3   3    26382.98    26872.66    392.24 o 
   5   3   3    90363.74    92749.31    541.94 o 
   6   3   3    19416.95    19847.69    363.39 o 
   7   3   3    31251.67    31420.34    404.02 o 
   8   3   3     5751.67     5826.46    349.09 o 
   9   3   3    12721.83    12689.25    342.55 o 
  10   3   3     1077.82     1223.05    291.18 o 
  11   3   3      765.71      877.81    263.10 o 
  12   3   3        1.02      152.23    303.46 o 
  13   3   3     3085.27     3399.28    350.39 o 
  14   3   3     1110.22     1212.95    385.87 o 
  15   3   3     5220.63     4354.33    444.48 o 
  16   3   3     2454.55     2152.50    435.22 o 
   0   4   3     3187.85     2594.01    398.11 o 
   1   4   3    32476.65    32450.83    370.27 o 
   2   4   3    25799.79    26826.47    381.54 o 
   3   4   3     7527.98     8341.52    304.64 o 
   4   4   3     1318.02     1790.85    250.77 o 
   5   4   3        6.41      272.45    235.75 o 
   6   4   3     1250.86     1594.87    250.06 o 
   7   4   3      410.52      727.13    284.54 o 
   8   4   3      951.44     1206.54    249.14 o 
   9   4   3      874.90      877.23    288.37 o 
  10   4   3       48.79      135.52    277.70 o 
  11   4   3     3475.83     3638.92    333.35 o 
  12   4   3     4541.43     4706.53    361.70 o 
  13   4   3     4645.89     4714.23    339.80 o 
  14   4   3     1145.09     1282.21    374.88 o 
  15   4   3      149.41      142.11    403.73 o 
  16   4   3        0.71       61.92    441.98 o 
   1   5   3     8462.73     8831.36    270.52 o 
   2   5   3       86.31      371.25    250.39 o 
   3   5   3       19.10      174.59    248.73 o 
   4   5   3       39.79      253.91    212.09 o 
   5   5   3     5913.50     6214.30    256.39 o 
   6   5   3     5708.13     5404.59    268.05 o 
   7   5   3     4002.83     4074.99    270.12 o 
   8   5   3     1146.49     1222.45    261.87 o 
   9   5   3     2459.43     2736.01    292.75 o 
  10   5   3       44.19      242.73    292.94 o 
  11   5   3      110.28      324.58    337.11 o 
  12   5   3      456.45      688.22    307.87 o 
  13   5   3      258.68      347.17    359.34 o 
  14   5   3      264.94      374.19    391.87 o 
  15   5   3        1.96      209.18    457.53 o 
   0   6   3     9945.66     9979.53    372.41 o 
   1   6   3    24091.54    24583.87    324.81 o 
   2   6   3     9689.16     9801.86    264.17 o 
   3   6   3     3224.10     3297.66    255.35 o 
   4   6   3      491.79      700.83    269.57 o 
   5   6   3      292.48      358.75    234.81 o 
   6   6   3       10.47        0.00    258.38 o 
   7   6   3     1798.69     2114.55    282.92 o 
   8   6   3     1222.72     1417.97    263.95 o 
   9   6   3     8513.30     8399.33    336.00 o 
  10   6   3     1798.09     1967.16    297.43 o 
  11   6   3    11576.30    11997.32    363.66 o 
  12   6   3     3596.42     3535.13    376.52 o 
  13   6   3     6779.09     6862.53    403.80 o 
  14   6   3      371.15      256.15    429.67 o 
  15   6   3     1332.83     1180.47    384.95 o 
   1   7   3     4785.67     5155.06    284.44 o 
   2   7   3    12310.35    12526.11    321.43 o 
   3   7   3    40559.62    40976.63    368.84 o 
   4   7   3    12429.78    13014.49    277.31 o 
   5   7   3    15960.22    16871.54    311.30 o 
   6   7   3     1043.95     1418.40    312.96 o 
   7   7   3    13055.43    13691.90    334.47 o 
   8   7   3     5786.25     5549.88    295.27 o 
   9   7   3    13739.37    13703.83    332.65 o 
  10   7   3     2190.99     2624.85    299.58 o 
  11   7   3      987.90     1035.18    354.64 o 
  12   7   3       16.41       10.68    323.21 o 
  13   7   3     2400.35     2399.04    362.26 o 
  14   7   3     3428.52     3110.43    392.05 o 
   0   8   3    17682.12    18224.54    413.52 o 
   1   8   3    18375.31    18102.31    289.85 o 
   2   8   3     3531.71     4060.54    324.75 o 
   3   8   3     5379.73     5195.87    276.69 o 
   4   8   3      239.05      402.42    268.37 o 
   5   8   3       10.71        0.00    255.99 o 
   6   8   3      159.03      455.44    260.61 o 
   7   8   3      350.11      725.37    289.13 o 
   8   8   3       59.35      401.55    261.02 o 
   9   8   3     2765.13     3050.88    327.42 o 
  10   8   3     1790.01     1998.41    330.90 o 
  11   8   3     6485.59     7426.60    376.39 o 
  12   8   3     2701.33     3378.92    476.95 o 
  13   8   3     4694.30     4274.34    374.39 o 
   1   9   3     1674.94     2123.07    238.46 o 
   2   9   3      152.03      400.07    268.77 o 
   3   9   3     1759.05     1828.17    267.72 o 
   4   9   3       49.16        0.00    291.84 o 
   5   9   3     3105.72     3371.60    295.63 o 
   6   9   3     2042.49     2609.98    313.85 o 
   7   9   3     2467.66     2437.54    279.15 o 
   8   9   3      386.06      637.10    305.38 o 
   9   9   3      301.70      337.44    332.57 o 
  10   9   3      189.83      893.91    339.88 o 
  11   9   3       11.37      262.72    387.74 o 
  12   9   3      556.14      628.51    356.53 o 
   0  10   3     2019.21     2532.83    353.53 o 
   1  10   3     1893.91     2303.81    249.45 o 
   2  10   3      806.17      931.58    266.35 o 
   3  10   3      161.23      180.58    259.61 o 
   4  10   3     1150.70     1046.43    248.66 o 
   5  10   3      274.26      837.44    270.86 o 
   6  10   3      282.84      626.59    279.04 o 
   7  10   3      155.07     1174.06    293.82 o 
   8  10   3      232.08      728.89    307.67 o 
   9  10   3      579.16      505.49    326.23 o 
  10  10   3      103.27      424.31    301.59 o 
  11  10   3     1153.70     1125.14    371.88 o 
   1  11   3     4565.73     5003.01    291.86 o 
   2  11   3    10110.00     9575.64    333.72 o 
   3  11   3     5844.83     6000.59    295.69 o 
   4  11   3     3638.77     4141.11    280.42 o 
   5  11   3     9117.54     9116.15    332.96 o 
   6  11   3     2431.20     2638.37    373.53 o 
   7  11   3     6737.84     6549.57    324.40 o 
   8  11   3     1343.38     1430.78    323.01 o 
   9  11   3     3896.90     3333.55    347.79 o 
  10  11   3     1822.01     1710.77    377.64 o 
   0  12   3     6070.04     6479.83    457.28 o 
   1  12   3    10702.42    10667.51    323.59 o 
   2  12   3     1162.90     1133.80    280.47 o 
   3  12   3     7613.04     7830.98    323.54 o 
   4  12   3     2710.52     2670.14    331.04 o 
   5  12   3      159.66      751.50    325.65 o 
   6  12   3       12.67      325.14    338.90 o 
   7  12   3     1541.33     1814.01    373.95 o 
   8  12   3      808.18     1011.52    340.37 o 
   1  13   3       33.97       96.19    344.14 o 
   2  13   3       31.68      503.92    320.03 o 
   3  13   3     4419.32     4104.87    364.59 o 
   4  13   3     2282.19     2213.01    332.30 o 
   5  13   3     3711.99     3028.01    321.32 o 
   6  13   3     3251.08     2596.71    354.56 o 
   0  14   3     1983.30     1623.96    506.90 o 
   1  14   3       22.73      245.35    346.21 o 
   0   0   4   339390.66   330940.22   9056.21 o 
   1   0   4     2671.96     2739.94    556.54 o 
   2   0   4       85.24      111.09    584.59 o 
   3   0   4     1749.06     1189.18    532.09 o 
   4   0   4     1229.52      966.27    571.40 o 
   5   0   4     3945.58     3237.02    684.49 o 
   6   0   4     1994.42     1525.35    535.37 o 
   7   0   4        4.85      119.57    581.04 o 
   8   0   4    11806.60    12235.65    608.61 o 
   9   0   4    19186.41    18269.88    525.79 o 
  10   0   4    39249.00    38980.15    676.39 o 
  11   0   4     1179.58     1178.81    463.03 o 
  12   0   4    31782.09    32416.73    693.18 o 
  13   0   4     2461.88     2496.45    463.39 o 
  14   0   4    15501.73    16338.27    583.85 o 
  15   0   4      917.17     1363.77    714.38 o 
  16   0   4      334.62      822.66    864.84 o 
   1   1   4     2896.05     2657.07    395.82 o 
   2   1   4   175974.22   183921.77   2871.84 o 
   3   1   4    18496.23    18005.77    465.87 o 
   4   1   4    47931.85    45423.91    697.26 o 
   5   1   4     2953.07     2651.46    349.27 o 
   6   1   4    11578.22    10880.17    320.67 o 
   7   1   4     4210.40     4439.93    321.63 o 
   8   1   4    18771.33    18123.56    388.16 o 
   9   1   4      559.02      875.55    295.44 o 
  10   1   4    11789.54    12105.54    405.24 o 
  11   1   4        0.04      218.53    354.24 o 
  12   1   4       95.39      432.37    346.14 o 
  13   1   4        8.63      357.96    335.76 o 
  14   1   4     5071.85     5032.22    363.98 o 
  15   1   4        1.61      218.02    455.47 o 
  16   1   4     5846.66     4979.64    599.30 o 
   0   2   4    92568.64    97228.91    940.17 o 
   1   2   4     1641.69     1823.37    308.07 o 
   2   2   4     5533.77     5445.72    314.79 o 
   3   2   4      517.12      566.78    310.79 o 
   4   2   4       49.28      512.99    305.42 o 
   5   2   4       32.63      143.44    281.34 o 
   6   2   4      159.68      291.60    297.59 o 
   7   2   4        7.07      232.57    301.32 o 
   8   2   4     2656.39     2569.13    314.99 o 
   9   2   4      838.56     1069.39    301.10 o 
  10   2   4     2018.46     2236.23    348.34 o 
  11   2   4     2230.73     2441.44    367.98 o 
  12   2   4      245.69       93.98    308.98 o 
  13   2   4       92.89        0.00    335.31 o 
  14   2   4      103.12        0.00    350.35 o 
  15   2   4       15.75      378.00    473.85 o 
  16   2   4      126.79        0.00    504.79 o 
   1   3   4     3958.88     4306.72    310.91 o 
   2   3   4    39393.36    38764.84    458.49 o 
   3   3   4     2977.58     3075.83    286.74 o 
   4   3   4    10291.08    10431.14    322.42 o 
   5   3   4      237.71      327.32    260.20 o 
   6   3   4     7152.53     7420.61    295.14 o 
   7   3   4     3656.29     3689.53    302.57 o 
   8   3   4     3074.82     3428.00    356.87 o 
   9   3   4      206.08      554.70    289.86 o 
  10   3   4     3457.97     3726.87    317.67 o 
  11   3   4      261.23      555.48    297.44 o 
  12   3   4      136.87      496.33    317.03 o 
  13   3   4       65.63      351.86    325.29 o 
  14   3   4      903.54      940.34    403.37 o 
  15   3   4       25.39       11.11    509.68 o 
  16   3   4     3786.04     3254.55    511.90 o 
   0   4   4    34552.90    33336.36    527.87 o 
   1   4   4     6684.71     6562.67    287.22 o 
   2   4   4    41943.50    41594.87    433.38 o 
   3   4   4     2258.39     2362.61    274.40 o 
   4   4   4      494.20      420.35    265.73 o 
   5   4   4      669.88      583.01    267.94 o 
   6   4   4     1421.05     1495.53    262.90 o 
   7   4   4     3263.14     3337.84    287.55 o 
   8   4   4     3363.71     3219.84    281.94 o 
   9   4   4     2080.96     2334.90    305.33 o 
  10   4   4    11722.09    12158.78    327.14 o 
  11   4   4     1668.58     2230.12    338.91 o 
  12   4   4    14096.08    14922.05    342.69 o 
  13   4   4      187.40      334.43    367.08 o 
  14   4   4     7870.76     7526.28    387.33 o 
  15   4   4      542.95      532.12    403.25 o 
   1   5   4     1333.99     1286.09    241.88 o 
   2   5   4     8343.67     8366.78    255.17 o 
   3   5   4     6406.58     6221.70    273.30 o 
   4   5   4    55655.75    56718.91    432.17 o 
   5   5   4       23.73        0.00    254.03 o 
   6   5   4    60876.24    61679.01    419.76 o 
   7   5   4     3638.73     3840.27    261.53 o 
   8   5   4    24246.45    24841.67    334.25 o 
   9   5   4     2128.07     2321.02    266.27 o 
  10   5   4     1608.61     2251.10    265.80 o 
  11   5   4      577.80      897.55    324.50 o 
  12   5   4       94.71      118.57    328.09 o 
  13   5   4      510.31      682.65    346.75 o 
  14   5   4     2851.57     2672.52    364.41 o 
  15   5   4      984.92      791.42    405.69 o 
   0   6   4    13309.84    13392.66    409.55 o 
   1   6   4     6045.67     5967.47    265.87 o 
   2   6   4    15282.88    15630.47    265.24 o 
   3   6   4      545.01      611.20    228.66 o 
   4   6   4    20758.43    20967.07    319.10 o 
   5   6   4      796.15      792.70    212.10 o 
   6   6   4      143.57        0.00    262.04 o 
   7   6   4      415.80      334.76    246.34 o 
   8   6   4    14189.13    14173.12    303.04 o 
   9   6   4      882.00     1149.65    331.21 o 
  10   6   4    10429.08    10649.32    343.54 o 
  11   6   4      652.28      830.13    294.14 o 
  12   6   4     4537.79     4317.71    380.93 o 
  13   6   4     1004.87     1324.23    331.80 o 
  14   6   4     1328.46     1279.81    387.04 o 
  15   6   4       83.51      369.66    428.88 o 
   1   7   4      259.21      509.99    255.38 o 
   2   7   4        0.25      106.97    284.42 o 
   3   7   4       25.58      198.19    234.20 o 
   4   7   4       60.56       91.96    237.21 o 
   5   7   4      654.17      792.27    258.27 o 
   6   7   4     1656.38     2071.72    246.06 o 
   7   7   4       44.51       77.59    266.54 o 
   8   7   4     2608.76     2709.08    290.63 o 
   9   7   4      802.79      863.73    283.53 o 
  10   7   4      298.76      319.39    327.86 o 
  11   7   4      197.95      192.24    323.62 o 
  12   7   4      409.58     1128.65    299.41 o 
  13   7   4        4.90      111.07    389.47 o 
  14   7   4        0.82      141.99    421.40 o 
   0   8   4     9263.76     9642.79    398.61 o 
   1   8   4     3893.47     4260.92    266.58 o 
   2   8   4     7649.99     8027.09    258.11 o 
   3   8   4      331.78      696.98    251.02 o 
   4   8   4    11421.29    11811.61    272.11 o 
   5   8   4      239.37      684.41    285.87 o 
   6   8   4      117.82      181.85    274.64 o 
   7   8   4      177.11      426.54    269.50 o 
   8   8   4     6201.20     5877.99    290.36 o 
   9   8   4      588.34      721.65    280.90 o 
  10   8   4     4544.47     4650.11    322.03 o 
  11   8   4      934.49     1064.61    339.65 o 
  12   8   4     3243.21     2853.75    322.05 o 
  13   8   4     1069.27      506.75    416.78 o 
   1   9   4      652.74      658.48    287.06 o 
   2   9   4     1868.51     1850.66    243.00 o 
   3   9   4     2245.58     2297.05    285.04 o 
   4   9   4    24275.94    24017.30    370.61 o 
   5   9   4     1035.89     1495.47    296.42 o 
   6   9   4    45069.88    44492.34    401.28 o 
   7   9   4      754.24      818.99    255.94 o 
   8   9   4    11381.13    11320.41    376.68 o 
   9   9   4      264.08      531.41    319.04 o 
  10   9   4       58.70       50.23    300.51 o 
  11   9   4       68.81      474.37    340.22 o 
  12   9   4      152.89      466.02    341.27 o 
   0  10   4    10277.36    10712.97    355.70 o 
   1  10   4     2507.82     2946.87    242.94 o 
   2  10   4    18040.75    17991.71    295.00 o 
   3  10   4      698.20     1047.06    287.99 o 
   4  10   4     8419.06     8493.56    323.07 o 
   5  10   4      463.70      922.62    311.51 o 
   6  10   4      115.25      305.88    263.83 o 
   7  10   4      503.71      916.26    310.39 o 
   8  10   4     4891.04     5660.23    301.67 o 
   9  10   4      426.78      761.36    331.66 o 
  10  10   4     7967.26     7546.20    337.13 o 
  11  10   4     1085.63      936.19    390.47 o 
   1  11   4       55.53      745.88    286.34 o 
   2  11   4      644.85      498.97    259.57 o 
   3  11   4       52.34      122.42    302.48 o 
   4  11   4     4729.74     4634.37    297.27 o 
   5  11   4     1455.47     1590.22    272.40 o 
   6  11   4     2566.49     2842.23    313.10 o 
   7  11   4       40.75      444.31    322.80 o 
   8  11   4     1335.33     1041.33    333.91 o 
   9  11   4       22.52      358.53    348.57 o 
  10  11   4      953.04     1216.53    361.16 o 
   0  12   4      645.28     1187.65    437.24 o 
   1  12   4      469.91      383.29    290.28 o 
   2  12   4       32.17      294.02    301.56 o 
   3  12   4      317.25      572.59    305.54 o 
   4  12   4       44.02      145.91    285.05 o 
   5  12   4       10.06        0.00    306.24 o 
   6  12   4       37.40      591.67    350.93 o 
   7  12   4       12.31        0.00    321.44 o 
   8  12   4      881.99      702.56    342.15 o 
   1  13   4       15.53      300.69    331.72 o 
   2  13   4     1019.87      925.33    317.74 o 
   3  13   4      222.70     1193.77    341.19 o 
   4  13   4     3551.95     3213.10    320.26 o 
   5  13   4      410.24      185.05    327.19 o 
   6  13   4     3012.21     2993.31    336.91 o 
   0  14   4    11420.25    10140.03    517.08 o 
   1   1   5     1836.90     1749.70    348.30 o 
   2   1   5    13865.21    13561.93    446.95 o 
   3   1   5       88.87      155.29    307.65 o 
   4   1   5     8925.24     8042.02    380.15 o 
   5   1   5     8689.75     7921.26    353.63 o 
   6   1   5    17016.31    16006.10    424.97 o 
   7   1   5    17437.79    16987.97    371.61 o 
   8   1   5     6078.82     5635.07    378.85 o 
   9   1   5      102.08      328.03    368.54 o 
  10   1   5      190.63      836.26    331.51 o 
  11   1   5      687.64     1046.54    410.33 o 
  12   1   5       88.45       40.62    360.20 o 
  13   1   5       22.83       75.96    436.20 o 
  14   1   5     1318.23     1569.50    454.74 o 
  15   1   5        0.81      148.23    416.38 o 
  16   1   5      948.35     1496.97    518.68 o 
   0   2   5    18202.33    18196.25    547.79 o 
   1   2   5     1064.40      927.96    271.98 o 
   2   2   5   107675.64   108504.41    996.66 o 
   3   2   5      299.40      175.29    281.01 o 
   4   2   5    13860.64    13316.27    370.05 o 
   5   2   5     5263.47     5066.13    295.98 o 
   6   2   5      869.05      969.44    325.32 o 
   7   2   5     3587.66     3739.93    288.66 o 
   8   2   5    22519.46    21761.57    399.33 o 
   9   2   5    14311.06    13761.41    347.43 o 
  10   2   5    19774.48    19893.78    396.28 o 
  11   2   5     3281.96     3606.62    337.82 o 
  12   2   5    20533.44    20975.86    484.05 o 
  13   2   5      901.70      900.05    374.26 o 
  14   2   5     6364.11     6656.81    446.09 o 
  15   2   5      712.80      624.14    422.28 o 
  16   2   5     1572.97     1276.67    542.66 o 
   1   3   5      681.69      837.42    262.77 o 
   2   3   5     2919.16     2982.58    260.33 o 
   3   3   5     7515.46     7880.28    315.72 o 
   4   3   5   100598.55   101981.50    595.66 o 
   5   3   5    36101.56    36606.52    421.86 o 
   6   3   5    61135.59    61005.74    642.69 o 
   7   3   5    10637.73    10955.55    294.02 o 
   8   3   5    22878.24    22615.61    351.41 o 
   9   3   5     2172.99     2141.52    325.88 o 
  10   3   5     5620.92     5701.96    330.07 o 
  11   3   5      169.85      381.51    303.73 o 
  12   3   5        9.89        0.00    319.41 o 
  13   3   5       64.39       14.89    313.85 o 
  14   3   5     2311.90     2366.14    408.96 o 
  15   3   5      565.72      509.96    467.28 o 
  16   3   5     4926.74     3800.95    530.86 o 
   0   4   5    32004.82    30873.53    596.12 o 
   1   4   5     3111.90     2742.47    278.27 o 
   2   4   5     9413.28    10729.80    298.66 o 
   3   4   5       39.11      227.49    238.82 o 
   4   4   5    11519.31    12302.04    280.02 o 
   5   4   5     5622.21     5519.88    299.21 o 
   6   4   5     1833.22     1950.96    262.00 o 
   7   4   5       25.38        0.00    240.02 o 
   8   4   5     4698.25     4859.94    290.45 o 
   9   4   5      282.86      459.19    314.94 o 
  10   4   5     3940.13     4280.98    385.67 o 
  11   4   5     2839.24     3107.56    290.39 o 
  12   4   5     3031.13     3386.30    344.20 o 
  13   4   5     2732.68     3191.77    349.89 o 
  14   4   5     3410.58     3547.67    404.30 o 
  15   4   5        2.49      188.03    467.46 o 
   1   5   5      417.86      345.04    256.16 o 
   2   5   5     1292.21     1463.06    237.67 o 
   3   5   5     1696.32     1631.06    272.06 o 
   4   5   5     9203.46     9445.59    308.30 o 
   5   5   5      882.97      967.78    238.53 o 
   6   5   5        2.93      389.46    251.42 o 
   7   5   5      923.88     1169.46    254.66 o 
   8   5   5       97.97      418.27    269.41 o 
   9   5   5      270.51      739.60    341.83 o 
  10   5   5       27.38      561.95    328.49 o 
  11   5   5     1143.38     1506.20    313.51 o 
  12   5   5      420.49      498.23    294.18 o 
  13   5   5      399.51      616.40    346.43 o 
  14   5   5      558.63      245.46    405.89 o 
  15   5   5       54.03      368.93    408.92 o 
   0   6   5    20048.72    19928.41    391.14 o 
   1   6   5     1845.51     1964.96    216.84 o 
   2   6   5    21115.44    21376.31    308.09 o 
   3   6   5     4305.64     4447.89    249.28 o 
   4   6   5    10134.21    10119.51    317.12 o 
   5   6   5       23.87      396.42    259.32 o 
   6   6   5      133.05       57.12    243.79 o 
   7   6   5      471.59      281.55    248.43 o 
   8   6   5     5453.53     5426.91    270.17 o 
   9   6   5     1558.82     1817.42    271.68 o 
  10   6   5    12079.94    11894.97    342.71 o 
  11   6   5     2628.32     2302.33    356.83 o 
  12   6   5    12595.50    12710.26    406.86 o 
  13   6   5     1064.07     1281.60    383.33 o 
  14   6   5     3550.93     3590.08    442.21 o 
   1   7   5     2190.18     1936.19    245.83 o 
   2   7   5    20281.01    20129.88    303.61 o 
   3   7   5    11946.06    11858.30    284.96 o 
   4   7   5    24298.27    24350.41    293.92 o 
   5   7   5      323.89      548.54    220.92 o 
   6   7   5    13868.23    14289.12    263.73 o 
   7   7   5     2184.06     2413.11    259.92 o 
   8   7   5     6206.55     6874.29    276.36 o 
   9   7   5     2025.28     1807.29    324.64 o 
  10   7   5     2689.58     3408.54    338.77 o 
  11   7   5     1308.85     1878.34    351.33 o 
  12   7   5      255.08      242.52    360.79 o 
  13   7   5     1198.40      905.72    357.66 o 
  14   7   5     3501.55     2791.42    385.23 o 
   0   8   5    22790.58    22518.21    452.83 o 
   1   8   5    10642.40    10384.32    268.02 o 
   2   8   5    11044.03    10996.91    281.60 o 
   3   8   5      129.09      368.32    254.97 o 
   4   8   5     1683.24     2168.82    252.08 o 
   5   8   5      933.69     1006.72    249.63 o 
   6   8   5      258.49      498.55    267.09 o 
   7   8   5        1.31        0.00    301.16 o 
   8   8   5     3638.05     3714.50    289.35 o 
   9   8   5       11.72      668.47    293.70 o 
  10   8   5    10397.47    10754.15    372.45 o 
  11   8   5     1077.03     1169.50    401.70 o 
  12   8   5     6865.66     6714.72    377.07 o 
  13   8   5     2002.00     1596.31    400.45 o 
   1   9   5      418.32      683.14    234.25 o 
   2   9   5     5469.67     5729.90    268.32 o 
   3   9   5       54.46      570.96    268.92 o 
   4   9   5      944.80      575.08    266.16 o 
   5   9   5     1354.21     1872.44    276.73 o 
   6   9   5      916.23      934.08    284.39 o 
   7   9   5        1.41      747.48    343.76 o 
   8   9   5     2360.79     2429.66    305.14 o 
   9   9   5     1034.76     1447.42    314.67 o 
  10   9   5       51.13      502.94    327.54 o 
  11   9   5       20.08        0.00    342.25 o 
  12   9   5       35.86      143.59    371.62 o 
   0  10   5     3714.46     3746.69    380.59 o 
   1  10   5      614.10      927.99    270.56 o 
   2  10   5     2691.60     3194.88    279.53 o 
   3  10   5       76.55      318.00    287.40 o 
   4  10   5        5.14      237.46    296.23 o 
   5  10   5       29.30      442.78    280.59 o 
   6  10   5        3.23       45.12    292.36 o 
   7  10   5      159.48      617.53    286.18 o 
   8  10   5      121.61      456.25    296.42 o 
   9  10   5        9.82        0.00    328.97 o 
  10  10   5      278.45      551.69    317.96 o 
  11  10   5      384.48      578.57    371.63 o 
   1  11   5     1886.84     1723.60    289.63 o 
   2  11   5     6645.84     6557.07    247.16 o 
   3  11   5     4141.41     4840.05    291.79 o 
   4  11   5     6789.59     7108.51    326.01 o 
   5  11   5     1633.57     1411.35    290.95 o 
   6  11   5     7040.15     6665.14    320.52 o 
   7  11   5        6.83      577.69    331.85 o 
   8  11   5     7377.74     6429.12    341.02 o 
   9  11   5     1380.89     1183.01    360.74 o 
  10  11   5      610.90     1037.60    347.06 o 
   0  12   5    26560.27    25258.14    559.29 o 
   1  12   5     3110.66     2764.93    268.43 o 
   2  12   5    14828.64    13721.16    338.58 o 
   3  12   5     1729.06     2034.75    291.00 o 
   4  12   5     2947.75     2854.67    434.48 o 
   5  12   5      368.36      686.78    285.05 o 
   6  12   5       20.07      684.40    302.68 o 
   7  12   5       73.21       81.94    325.22 o 
   8  12   5     2324.43     2210.35    376.05 o 
   1  13   5        8.65        0.00    321.27 o 
   2  13   5      567.13      660.44    299.58 o 
   3  13   5      336.77      255.97    339.31 o 
   4  13   5     2194.38     2440.16    351.22 o 
   5  13   5     1166.28     1894.19    335.36 o 
   0   0   6    11366.08    11025.65    749.55 o 
   1   0   6   148301.30   137419.02   1912.83 o 
   2   0   6    10860.74    10059.20    529.62 o 
   3   0   6     8275.48     7127.86    480.19 o 
   4   0   6     2832.11     2424.69    695.21 o 
   5   0   6      369.59      494.70    474.79 o 
   6   0   6      932.95     1331.67    554.72 o 
   7   0   6     1407.82     1313.83    665.31 o 
   8   0   6     7997.53     7097.95    724.63 o 
   9   0   6    15489.91    15216.80    596.17 o 
  10   0   6     7809.32     7100.90    706.97 o 
  11   0   6    52953.80    52137.32    772.92 o 
  12   0   6     7062.38     7331.55    620.39 o 
  13   0   6    19797.05    21586.23   1896.54 o 
  14   0   6      742.76      672.90    559.15 o 
  15   0   6     4405.73     4029.56    513.41 o 
  16   0   6       84.07      712.80    628.10 o 
   1   1   6     9126.37     9350.91    366.85 o 
   2   1   6      155.66      229.93    360.45 o 
   3   1   6    20889.02    20453.88    405.53 o 
   4   1   6    11245.12    11112.69    401.43 o 
   5   1   6    22920.53    21278.12    545.95 o 
   6   1   6    11018.75    10481.02    381.53 o 
   7   1   6    19839.95    19091.44    405.49 o 
   8   1   6     3648.01     3635.20    333.63 o 
   9   1   6    15553.39    14864.21    398.72 o 
  10   1   6      154.89      567.43    332.90 o 
  11   1   6      304.87      541.47    432.83 o 
  12   1   6      150.83      415.86    436.07 o 
  13   1   6     2130.13     2237.30    485.67 o 
  14   1   6      172.97        0.00    544.74 o 
  15   1   6     2644.51     3351.87    429.45 o 
  16   1   6      268.61       55.13    469.96 o 
   0   2   6      457.17      326.47    353.12 o 
   1   2   6      979.48      973.37    285.24 o 
   2   2   6     3569.68     3901.89    310.45 o 
   3   2   6      633.53      901.02    288.52 o 
   4   2   6     1059.22      919.91    310.54 o 
   5   2   6     1157.01     1454.50    332.75 o 
   6   2   6     2592.55     2907.82    302.23 o 
   7   2   6       24.72      109.79    303.24 o 
   8   2   6      744.13      778.73    294.89 o 
   9   2   6     1236.05     1213.95    296.99 o 
  10   2   6      696.74     1353.69    343.27 o 
  11   2   6      355.48      666.33    368.01 o 
  12   2   6      272.39      509.72    399.03 o 
  13   2   6      894.06      928.85    398.56 o 
  14   2   6      279.35      615.67    408.41 o 
  15   2   6       25.79        0.00    370.41 o 
  16   2   6      163.38      478.29    560.09 o 
   1   3   6     8708.73     8631.41    280.48 o 
   2   3   6       13.68      128.69    272.78 o 
   3   3   6    10149.30     9522.99    295.81 o 
   4   3   6     7288.36     7391.99    286.61 o 
   5   3   6     8292.83     8129.81    292.01 o 
   6   3   6     2311.90     2111.86    285.80 o 
   7   3   6      591.39      738.59    330.07 o 
   8   3   6     1804.90     1817.89    282.02 o 
   9   3   6     3829.42     3823.18    309.91 o 
  10   3   6       46.79      105.42    342.07 o 
  11   3   6      852.61      940.47    339.86 o 
  12   3   6       61.39      160.59    359.20 o 
  13   3   6      240.14      585.49    418.01 o 
  14   3   6      112.49      783.98    391.34 o 
  15   3   6     3042.71     2324.21    497.46 o 
  16   3   6       15.17        0.00    452.18 o 
   0   4   6     5212.05     5293.40    385.38 o 
   1   4   6    29717.71    29585.29    369.91 o 
   2   4   6     7136.44     7001.75    261.82 o 
   3   4   6    21755.21    22037.25    321.94 o 
   4   4   6    22438.96    22479.51    326.51 o 
   5   4   6     1948.16     2277.47    268.76 o 
   6   4   6       89.26      145.65    271.55 o 
   7   4   6     1116.28     1155.50    279.86 o 
   8   4   6     1860.65     2112.51    272.59 o 
   9   4   6    12811.04    13312.22    355.97 o 
  10   4   6     4218.50     4193.75    333.48 o 
  11   4   6    16109.58    16598.05    357.78 o 
  12   4   6      793.30      979.67    328.72 o 
  13   4   6    10775.27    11645.01    405.27 o 
  14   4   6     1100.25     1271.85    375.23 o 
  15   4   6      731.99      555.88    505.02 o 
   1   5   6        6.23        0.00    253.95 o 
   2   5   6     7719.46     8066.30    256.28 o 
   3   5   6    23949.10    24010.60    309.38 o 
   4   5   6     5260.99     4933.55    275.35 o 
   5   5   6    35185.04    35533.48    380.60 o 
   6   5   6    10312.83    10562.25    321.84 o 
   7   5   6    29019.24    29465.25    379.82 o 
   8   5   6     1494.41     1682.22    287.39 o 
   9   5   6     5034.99     5250.12    286.53 o 
  10   5   6     1865.24     1939.31    316.95 o 
  11   5   6      326.28      359.78    308.96 o 
  12   5   6        5.72        0.00    325.14 o 
  13   5   6     1294.40     1633.05    340.76 o 
  14   5   6      492.05      368.95    350.08 o 
  15   5   6     2288.47     1576.28    425.32 o 
   0   6   6     9272.70     8989.67    375.75 o 
   1   6   6    18583.37    18620.66    298.89 o 
   2   6   6     3165.26     3410.23    246.33 o 
   3   6   6    14802.03    15734.77    317.45 o 
   4   6   6      467.65      702.15    263.48 o 
   5   6   6     4675.86     4957.38    280.00 o 
   6   6   6      820.17      858.09    281.74 o 
   7   6   6     3196.85     3559.01    266.70 o 
   8   6   6      130.39      329.55    318.70 o 
   9   6   6    14750.29    15045.44    311.54 o 
  10   6   6     2211.31     2174.02    282.33 o 
  11   6   6     8578.35     8397.96    343.44 o 
  12   6   6     3234.73     3463.66    330.62 o 
  13   6   6     1639.40     1627.51    357.42 o 
  14   6   6      679.86      598.01    361.99 o 
   1   7   6     2349.44     2697.11    226.45 o 
   2   7   6     1148.41     1380.38    267.20 o 
   3   7   6      119.76      164.06    219.93 o 
   4   7   6     1071.95      965.64    254.90 o 
   5   7   6      569.18     1378.18    247.13 o 
   6   7   6      831.28      863.32    258.66 o 
   7   7   6     1151.91     1241.97    239.08 o 
   8   7   6      720.44     1235.78    273.69 o 
   9   7   6      188.54      316.62    280.43 o 
  10   7   6      338.41      408.62    277.42 o 
  11   7   6        9.56      336.73    329.81 o 
  12   7   6       80.36      425.38    344.70 o 
  13   7   6      382.96      727.43    396.92 o 
  14   7   6       21.42        0.00    395.21 o 
   0   8   6     5868.21     5558.08    429.32 o 
   1   8   6     8042.56     8020.77    273.28 o 
   2   8   6     3228.99     3201.56    263.71 o 
   3   8   6    12125.47    12330.10    268.67 o 
   4   8   6     8574.83     8507.14    256.63 o 
   5   8   6     1809.26     2191.97    227.35 o 
   6   8   6      490.73      811.93    237.81 o 
   7   8   6     1529.73     1656.60    301.65 o 
   8   8   6      114.53      488.75    293.03 o 
   9   8   6     5043.72     5241.00    304.07 o 
  10   8   6      826.93     1088.89    331.11 o 
  11   8   6     4285.60     4302.74    379.05 o 
  12   8   6      775.94     1270.79    333.06 o 
  13   8   6     1727.27     1132.68    399.40 o 
   1   9   6       78.83        0.00    269.99 o 
   2   9   6     3355.16     3578.57    328.18 o 
   3   9   6     3462.16     3467.87    287.94 o 
   4   9   6     5926.87     6276.97    285.54 o 
   5   9   6    26202.29    26200.75    318.66 o 
   6   9   6     1156.67     1393.87    264.52 o 
   7   9   6    27236.38    27950.16    394.52 o 
   8   9   6     1529.33     1466.16    259.11 o 
   9   9   6     1601.63     1675.40    323.13 o 
  10   9   6     1063.47     1675.83    331.52 o 
  11   9   6      674.57     1225.55    397.57 o 
  12   9   6       50.20      364.82    370.14 o 
   0  10   6     7386.65     7772.46    460.43 o 
   1  10   6    19341.29    19643.74    338.48 o 
   2  10   6     6072.60     5972.47    294.98 o 
   3  10   6    10225.87    10312.83    322.06 o 
   4  10   6       87.36      767.91    254.65 o 
   5  10   6     2512.95     2406.94    286.97 o 
   6  10   6      504.77      703.13    312.98 o 
   7  10   6     1689.68     1602.73    303.65 o 
   8  10   6     1438.00     1401.35    312.36 o 
   9  10   6     7247.76     7226.89    337.04 o 
  10  10   6      782.22     1198.61    351.34 o 
  11  10   6     2943.76     1943.53    360.07 o 
   1  11   6      109.28      523.07    262.88 o 
   2  11   6      215.46        5.70    281.20 o 
   3  11   6     1208.23     1112.14    285.40 o 
   4  11   6      275.58      267.06    315.45 o 
   5  11   6     3415.06     3310.04    297.65 o 
   6  11   6      418.21      481.30    285.25 o 
   7  11   6     1058.31     1353.74    363.84 o 
   8  11   6      699.28      913.88    347.15 o 
   9  11   6      241.49      760.21    347.41 o 
  10  11   6        4.18        0.00    340.62 o 
   0  12   6     1246.07      874.15    418.93 o 
   1  12   6      683.07      692.90    272.24 o 
   2  12   6        5.82      463.90    303.68 o 
   3  12   6        2.77      850.17    388.11 o 
   4  12   6      218.22        0.00    300.70 o 
   5  12   6      937.56     1253.93    300.75 o 
   6  12   6      201.99      426.44    308.60 o 
   7  12   6       11.05      101.78    335.93 o 
   8  12   6      343.08        0.00    392.70 o 
   1  13   6      705.75     1437.30    327.37 o 
   2  13   6      661.16      713.59    327.06 o 
   3  13   6     1937.50     2076.53    348.10 o 
   4  13   6      952.12     1177.06    327.61 o 
   5  13   6     2365.88     2054.80    350.35 o 
   1   1   7     3318.31     3058.16    318.17 o 
   2   1   7    23354.13    22184.10    413.44 o 
   3   1   7     8663.63     8294.16    335.93 o 
   4   1   7     4161.85     4161.50    331.20 o 
   5   1   7    18917.57    17392.93    430.99 o 
   6   1   7     3574.78     3283.95    348.96 o 
   7   1   7    22191.61    20620.81    562.44 o 
   8   1   7      354.54      464.27    368.02 o 
   9   1   7     4752.94     4377.78    423.59 o 
  10   1   7      476.45       84.55    395.08 o 
  11   1   7      362.22      763.89    502.64 o 
  12   1   7      298.09      541.28    380.17 o 
  13   1   7      131.13      540.17    429.18 o 
  14   1   7      394.91      574.65    422.82 o 
  15   1   7     1371.35     1189.64    487.56 o 
  16   1   7        4.29      212.75    444.03 o 
   0   2   7     5689.80     6456.34    472.91 o 
   1   2   7    58780.23    56833.77    495.28 o 
   2   2   7      621.73      686.31    279.61 o 
   3   2   7    18028.33    17429.04    365.14 o 
   4   2   7     6909.67     6623.10    337.56 o 
   5   2   7     4574.38     4242.32    357.23 o 
   6   2   7     4454.94     5049.27    306.35 o 
   7   2   7     6858.96     6647.78    385.08 o 
   8   2   7     6113.79     6011.58    283.44 o 
   9   2   7    29637.01    28655.00    550.40 o 
  10   2   7     3360.73     3394.86    345.84 o 
  11   2   7    18465.65    17976.40    414.48 o 
  12   2   7       23.52      296.72    377.19 o 
  13   2   7     8494.77     8993.13    661.46 o 
  14   2   7      827.97      607.16    464.40 o 
  15   2   7     4320.57     4689.33    433.43 o 
  16   2   7      888.38      555.17    513.34 o 
   1   3   7    10789.74    10532.58    287.64 o 
   2   3   7      225.97      243.10    252.48 o 
   3   3   7    39421.26    39985.24    402.57 o 
   4   3   7       35.06       96.12    291.33 o 
   5   3   7    84951.48    85537.14    867.38 o 
   6   3   7     8379.26     9147.69    295.67 o 
   7   3   7    57372.77    57297.27    669.25 o 
   8   3   7      179.94      402.93    278.41 o 
   9   3   7    15477.90    15277.42    345.76 o 
  10   3   7      326.74      610.96    373.12 o 
  11   3   7     2637.52     2844.00    405.14 o 
  12   3   7        1.72      206.05    365.01 o 
  13   3   7      914.55     1250.91    397.68 o 
  14   3   7      114.56      157.19    333.01 o 
  15   3   7     3669.23     3073.95    472.62 o 
   0   4   7     6405.40     6216.85    407.96 o 
   1   4   7     5868.82     5086.67    271.17 o 
   2   4   7     2556.57     2503.29    259.34 o 
   3   4   7     5678.35     6154.95    276.76 o 
   4   4   7     5563.57     5401.91    285.82 o 
   5   4   7      998.13     1224.13    277.39 o 
   6   4   7      886.05     1018.99    288.78 o 
   7   4   7     6495.05     6773.10    316.44 o 
   8   4   7      324.09      458.60    249.55 o 
   9   4   7     3599.28     4017.95    309.46 o 
  10   4   7       54.23      245.31    351.05 o 
  11   4   7     4766.78     5203.89    391.11 o 
  12   4   7     2997.25     3119.08    366.10 o 
  13   4   7     4796.00     4458.12    376.95 o 
  14   4   7      266.28      587.23    423.53 o 
  15   4   7      644.19      737.24    385.52 o 
   1   5   7     8010.31     8506.24    278.82 o 
   2   5   7      115.54      162.89    241.00 o 
   3   5   7      731.47      923.41    265.00 o 
   4   5   7       39.41       93.64    233.19 o 
   5   5   7      367.52      619.67    272.09 o 
   6   5   7     3009.72     3009.12    257.07 o 
   7   5   7      811.46      890.69    272.61 o 
   8   5   7      109.35      511.40    282.69 o 
   9   5   7        7.71      306.87    319.25 o 
  10   5   7        0.05      300.58    316.21 o 
  11   5   7      544.61      788.97    349.66 o 
  12   5   7      363.21        0.00    310.99 o 
  13   5   7      553.73      772.54    333.14 o 
  14   5   7      412.11      573.53    355.99 o 
  15   5   7      402.00      594.67    393.47 o 
   0   6   7     4837.55     5310.68    379.50 o 
   1   6   7    56248.63    57958.46    427.57 o 
   2   6   7     4318.01     4502.37    252.76 o 
   3   6   7    12721.27    13219.21    273.72 o 
   4   6   7      670.51      954.94    274.03 o 
   5   6   7     4103.84     4321.33    297.16 o 
   6   6   7      635.73      807.36    269.13 o 
   7   6   7       92.20      224.69    244.07 o 
   8   6   7        3.62        0.00    271.54 o 
   9   6   7     5759.36     6028.92    320.31 o 
  10   6   7     1037.20     1560.08    290.97 o 
  11   6   7    14125.27    14504.04    357.48 o 
  12   6   7     1481.36     1604.04    341.74 o 
  13   6   7     6320.87     6100.41    357.32 o 
  14   6   7      300.89      104.29    404.68 o 
   1   7   7     1964.43     1978.18    237.93 o 
   2   7   7     8606.76     8746.44    256.84 o 
   3   7   7    27165.86    26793.16    355.79 o 
   4   7   7     3748.52     3900.49    264.34 o 
   5   7   7    19862.63    20352.00    335.16 o 
   6   7   7     1547.88     1523.46    276.02 o 
   7   7   7    11733.33    11828.52    292.89 o 
   8   7   7     1205.35     1540.83    237.49 o 
   9   7   7     6129.99     5957.34    271.68 o 
  10   7   7     1383.80     1821.10    287.20 o 
  11   7   7       92.35      367.55    292.27 o 
  12   7   7      354.80      495.46    342.43 o 
  13   7   7     1925.94     1668.27    399.45 o 
  14   7   7     1445.57     1123.84    403.36 o 
   0   8   7     7985.45     7515.50    437.89 o 
   1   8   7    20839.46    20377.57    289.89 o 
   2   8   7     1757.10     2091.38    239.24 o 
   3   8   7     5985.78     6516.12    269.75 o 
   4   8   7       99.81        0.00    272.97 o 
   5   8   7      164.11      272.08    288.21 o 
   6   8   7      659.72      651.29    261.51 o 
   7   8   7      441.62     1108.85    246.59 o 
   8   8   7        2.82      354.56    269.32 o 
   9   8   7     5653.60     5877.95    343.53 o 
  10   8   7      565.56      779.68    313.71 o 
  11   8   7    10527.08     9947.48    369.55 o 
  12   8   7     1621.44     1922.88    372.36 o 
  13   8   7     4774.89     3418.82    424.29 o 
   1   9   7      701.78      855.44    251.33 o 
   2   9   7      403.59      644.74    245.14 o 
   3   9   7     1148.92     1124.11    283.66 o 
   4   9   7       32.37      584.51    297.61 o 
   5   9   7     4995.34     5482.53    303.21 o 
   6   9   7     1088.38     1319.32    261.23 o 
   7   9   7     2529.08     2837.72    300.48 o 
   8   9   7        8.86       60.55    278.00 o 
   9   9   7      220.14     1103.62    317.23 o 
  10   9   7      130.13      388.51    335.53 o 
  11   9   7       34.83      503.17    352.94 o 
  12   9   7       48.14      588.69    347.95 o 
   0  10   7     4038.61     3584.14    457.99 o 
   1  10   7     6103.05     6413.75    282.32 o 
   2  10   7      167.77      570.74    262.64 o 
   3  10   7     1533.06     1734.38    290.62 o 
   4  10   7     3269.82     3418.00    280.07 o 
   5  10   7      862.90     1197.04    291.01 o 
   6  10   7      761.50      921.65    331.10 o 
   7  10   7       83.56      341.16    316.09 o 
   8  10   7      350.09      776.98    328.71 o 
   9  10   7      147.44      169.24    342.53 o 
  10  10   7       20.80       69.08    344.87 o 
  11  10   7      350.59      478.83    348.28 o 
   1  11   7     2948.30     2734.87    294.44 o 
   2  11   7     1319.44     1235.59    265.15 o 
   3  11   7     4538.83     4961.48    349.39 o 
   4  11   7        9.03      456.67    298.39 o 
   5  11   7     9027.07     9179.22    341.43 o 
   6  11   7       27.79      498.35    314.27 o 
   7  11   7     7459.98     7641.31    364.02 o 
   8  11   7       39.44      245.96    309.67 o 
   9  11   7     2407.20     2276.70    375.89 o 
   0  12   7     3162.49     3327.52    431.95 o 
   1  12   7    22676.34    21374.14    315.03 o 
   2  12   7      671.45      919.54    306.68 o 
   3  12   7    12537.13    11669.28    399.70 o 
   4  12   7      479.72     1147.57    314.76 o 
   5  12   7      912.84      281.33    299.79 o 
   6  12   7        0.16      336.32    353.51 o 
   7  12   7      632.00     1325.19    317.72 o 
   8  12   7      401.09       82.15    353.72 o 
   1  13   7       64.74      183.73    340.29 o 
   2  13   7      818.01      757.13    319.58 o 
   3  13   7     2442.77     2715.14    322.38 o 
   4  13   7       73.98        0.00    324.10 o 
   5  13   7     3962.31     3804.54    334.44 o 
   0   0   8   134127.70   122367.43   1890.42 o 
   1   0   8    24078.78    21890.87    549.49 o 
   2   0   8    62054.05    55739.34    702.60 o 
   3   0   8    13260.14    11828.77    468.35 o 
   4   0   8       56.24      171.18    482.52 o 
   5   0   8     6908.96     6411.24    478.95 o 
   6   0   8      523.47      754.55    636.48 o 
   7   0   8       91.34        0.00    907.56 o 
   8   0   8     3623.93     3184.32    700.80 o 
   9   0   8    26586.02    25065.81    677.57 o 
  10   0   8    18315.34    17981.98   1032.88 o 
  11   0   8     2415.20     2301.43    587.03 o 
  12   0   8    27931.21    28357.25    665.36 o 
  13   0   8     3347.74     3019.46   1092.83 o 
  14   0   8     6908.30     5993.26    944.57 o 
  15   0   8      579.36      675.19    665.51 o 
  16   0   8       75.18     1038.83    938.13 o 
   1   1   8        7.49       60.68    269.17 o 
   2   1   8    50828.23    50167.60    478.42 o 
   3   1   8    17830.64    17671.88    348.12 o 
   4   1   8    44783.04    43730.80    656.03 o 
   5   1   8    17980.74    17161.69    363.64 o 
   6   1   8    20609.83    19558.56    481.87 o 
   7   1   8    13711.10    13025.63    459.87 o 
   8   1   8    13710.56    13278.68    425.56 o 
   9   1   8     1363.27     1569.36    360.38 o 
  10   1   8     5045.67     5727.93    454.36 o 
  11   1   8      100.36        0.00    588.10 o 
  12   1   8      502.24      635.34    407.60 o 
  13   1   8      150.08        0.00    399.26 o 
  14   1   8     1246.02     1140.95    499.30 o 
  15   1   8      672.73      967.34    481.61 o 
  16   1   8     2171.70     2187.99    409.66 o 
   0   2   8      409.44      503.79    440.93 o 
   1   2   8      203.56        1.18    286.34 o 
   2   2   8      106.86      285.94    260.12 o 
   3   2   8      882.16      909.40    262.94 o 
   4   2   8      389.46      246.78    295.58 o 
   5   2   8     1372.48     1373.18    313.19 o 
   6   2   8      773.22      457.91    295.33 o 
   7   2   8       38.77      108.91    308.18 o 
   8   2   8       18.12       93.43    293.85 o 
   9   2   8     1245.39     1269.71    326.25 o 
  10   2   8     2435.00     2561.83    402.91 o 
  11   2   8     3957.48     4069.18    416.55 o 
  12   2   8      976.11     1249.06    416.35 o 
  13   2   8       11.63      259.50    544.57 o 
  14   2   8        0.89      351.43    456.04 o 
  15   2   8       36.98      141.89    441.71 o 
  16   2   8       47.49      184.91    461.68 o 
   1   3   8     3545.76     3443.86    271.78 o 
   2   3   8     5301.16     5018.66    265.79 o 
   3   3   8     3921.54     4038.83    278.38 o 
   4   3   8      921.49      856.62    265.37 o 
   5   3   8     8819.54     8698.77    291.38 o 
   6   3   8     2138.51     2096.08    297.33 o 
   7   3   8    11981.11    11898.30    318.99 o 
   8   3   8     3458.62     4055.31    325.75 o 
   9   3   8        3.87       84.88    283.22 o 
  10   3   8     1258.67     1482.99    343.99 o 
  11   3   8      258.16      460.98    406.72 o 
  12   3   8      184.51      274.22    363.76 o 
  13   3   8       10.47      307.37    452.62 o 
  14   3   8     2809.69     2525.72    430.77 o 
  15   3   8       47.33      391.40    610.55 o 
   0   4   8    49274.50    48633.39    564.13 o 
   1   4   8    13262.06    13368.16    303.90 o 
   2   4   8    37763.21    37604.98    373.71 o 
   3   4   8    11524.82    11199.39    268.27 o 
   4   4   8      305.83      485.75    257.85 o 
   5   4   8     1838.95     1911.33    280.18 o 
   6   4   8     2048.43     2090.28    255.00 o 
   7   4   8      538.66      903.45    297.06 o 
   8   4   8     5586.11     5809.26    320.15 o 
   9   4   8      699.42     1634.92    283.79 o 
  10   4   8     2715.14     2953.62    342.65 o 
  11   4   8     4090.66     3914.77    360.62 o 
  12   4   8     6578.64     7005.95    466.68 o 
  13   4   8     1046.56     1229.63    379.94 o 
  14   4   8     4196.71     4151.57    390.95 o 
  15   4   8      527.91     1057.45    445.36 o 
   1   5   8     3705.41     4060.54    268.23 o 
   2   5   8      166.04      361.01    240.89 o 
   3   5   8    14740.45    14617.43    287.73 o 
   4   5   8    26271.53    26675.81    331.66 o 
   5   5   8    16233.14    16210.04    338.48 o 
   6   5   8    32025.24    31781.21    390.36 o 
   7   5   8     8438.95     8425.48    305.60 o 
   8   5   8    13556.53    13774.10    317.27 o 
   9   5   8     4572.66     4763.20    292.72 o 
  10   5   8     3375.68     3593.19    299.14 o 
  11   5   8      505.53      748.62    347.58 o 
  12   5   8      395.72      445.89    363.50 o 
  13   5   8      595.30      802.10    362.49 o 
  14   5   8     2466.00     2506.03    416.00 o 
  15   5   8     2048.57     1821.95    433.39 o 
   0   6   8    18687.57    19486.22    494.98 o 
   1   6   8    18156.91    17892.78    314.14 o 
   2   6   8     8642.33     8757.21    283.63 o 
   3   6   8      269.26      378.05    247.45 o 
   4   6   8     6398.65     6320.10    241.68 o 
   5   6   8      779.61     1057.55    252.22 o 
   6   6   8     1352.79     1836.82    280.38 o 
   7   6   8      303.18      113.67    275.17 o 
   8   6   8     6364.92     6613.28    271.35 o 
   9   6   8      737.38      790.28    278.32 o 
  10   6   8     9129.90     9465.06    357.36 o 
  11   6   8     3611.47     3403.76    362.73 o 
  12   6   8     2317.82     2251.04    333.72 o 
  13   6   8     4226.34     4039.73    335.17 o 
  14   6   8      987.94     1011.58    444.26 o 
   1   7   8       34.10      586.82    239.38 o 
   2   7   8       17.54      468.22    250.89 o 
   3   7   8       23.97       66.47    247.68 o 
   4   7   8        9.44      119.93    252.45 o 
   5   7   8      288.12      449.34    246.39 o 
   6   7   8     2090.50     2139.32    292.65 o 
   7   7   8      399.70      232.18    249.80 o 
   8   7   8     2982.03     3070.00    266.62 o 
   9   7   8      183.70      903.41    323.75 o 
  10   7   8       20.15      339.74    334.73 o 
  11   7   8        3.41      217.70    320.97 o 
  12   7   8       62.33      468.13    388.32 o 
  13   7   8        7.56      101.75    386.57 o 
   0   8   8     8154.70     8478.79    398.33 o 
   1   8   8     6727.97     6627.48    247.39 o 
   2   8   8     9045.09     9169.88    253.46 o 
   3   8   8     3440.26     3125.36    250.02 o 
   4   8   8    13508.45    13123.26    270.97 o 
   5   8   8       22.57      464.53    240.82 o 
   6   8   8       36.43      924.54    287.29 o 
   7   8   8      165.67      347.32    259.61 o 
   8   8   8     2702.22     2924.99    282.83 o 
   9   8   8      561.98      428.76    279.25 o 
  10   8   8     1886.14     1799.70    308.92 o 
  11   8   8      761.90     1058.74    338.90 o 
  12   8   8     1027.56     1181.42    423.85 o 
  13   8   8     1165.27      974.37    368.63 o 
   1   9   8     3368.30     3695.34    288.42 o 
   2   9   8     1224.39     1781.35    254.94 o 
   3   9   8    11803.50    12016.84    414.91 o 
   4   9   8    11477.13    11656.72    275.31 o 
   5   9   8     5511.18     5854.62    280.42 o 
   6   9   8    20338.42    20146.52    317.57 o 
   7   9   8     3824.02     3977.35    259.79 o 
   8   9   8     5925.31     6349.38    305.31 o 
   9   9   8     2452.33     2341.92    311.91 o 
  10   9   8       25.36      546.59    345.42 o 
  11   9   8      779.33     1031.77    345.63 o 
  12   9   8      305.82       29.11    397.82 o 
   0  10   8     4775.87     5289.52    393.32 o 
   1  10   8     5553.96     6307.87    294.33 o 
   2  10   8    13433.84    12826.93    310.41 o 
   3  10   8     2213.96     2645.60    259.38 o 
   4  10   8     6159.29     6439.95    371.45 o 
   5  10   8     1211.46     1475.51    278.00 o 
   6  10   8       84.68      235.30    317.32 o 
   7  10   8      657.29     1594.82    306.81 o 
   8  10   8     5168.15     5633.71    375.32 o 
   9  10   8     1139.90     1003.25    334.39 o 
  10  10   8     4963.44     4475.09    381.09 o 
  11  10   8     1838.99     1946.82    380.47 o 
   1  11   8      111.00      498.53    300.22 o 
   2  11   8     1103.13     1598.44    352.81 o 
   3  11   8       64.31      391.48    283.37 o 
   4  11   8     2033.92     1774.77    311.88 o 
   5  11   8     2856.20     2622.76    306.08 o 
   6  11   8      758.02      545.69    310.17 o 
   7  11   8     1323.19     1178.36    339.05 o 
   8  11   8      495.74      434.56    313.24 o 
   9  11   8      202.70      218.84    351.59 o 
   0  12   8        0.10       18.94    559.02 o 
   1  12   8      906.28      869.11    292.63 o 
   2  12   8      717.79     1317.91    320.80 o 
   3  12   8      409.71      443.47    282.97 o 
   4  12   8       48.01      661.94    303.54 o 
   5  12   8       42.31      166.20    312.53 o 
   6  12   8      307.05      243.79    319.65 o 
   7  12   8      123.87      301.82    328.53 o 
   1  13   8       45.38      172.77    272.28 o 
   2  13   8      330.86      363.36    289.52 o 
   3  13   8     1692.47     1438.30    303.05 o 
   4  13   8     1934.21     1724.38    326.16 o 
   1   1   9       15.37        0.00    272.49 o 
   2   1   9     8510.01     8432.81    329.30 o 
   3   1   9     3339.98     2949.64    277.47 o 
   4   1   9    12724.28    11752.88    339.81 o 
   5   1   9       44.46      135.63    281.68 o 
   6   1   9    16705.85    15721.16    391.13 o 
   7   1   9     4066.68     4044.33    346.45 o 
   8   1   9    10642.93    10185.57    463.87 o 
   9   1   9       38.93        0.00    378.90 o 
  10   1   9     1074.61     1827.65    443.20 o 
  11   1   9     1009.55      925.25    455.35 o 
  12   1   9       93.35      439.86    456.84 o 
  13   1   9       29.16        0.00    391.74 o 
  14   1   9     2441.99     2527.99    430.36 o 
  15   1   9      164.00      673.41    525.33 o 
  16   1   9     1715.40     1321.72    649.16 o 
   0   2   9    41851.30    40549.60    559.65 o 
   1   2   9        5.48        0.00    297.44 o 
   2   2   9    64666.11    61688.96    529.75 o 
   3   2   9     2472.27     2678.83    242.20 o 
   4   2   9    13339.19    12661.19    358.03 o 
   5   2   9     6620.33     6257.55    293.12 o 
   6   2   9      422.49      514.32    310.27 o 
   7   2   9      590.09      650.81    324.34 o 
   8   2   9    13876.74    13320.74    433.15 o 
   9   2   9     4250.88     4695.60    403.28 o 
  10   2   9    13013.02    12918.47    370.82 o 
  11   2   9      432.81      362.21    419.03 o 
  12   2   9    12814.92    12626.79    477.87 o 
  13   2   9      701.72      807.43    440.00 o 
  14   2   9     4940.31     4318.44    514.10 o 
  15   2   9      140.72      836.62    488.98 o 
   1   3   9      161.63      276.25    255.61 o 
   2   3   9     9012.90     8856.25    277.38 o 
   3   3   9      229.16      211.88    227.83 o 
   4   3   9    75122.96    76438.73    569.39 o 
   5   3   9      719.78      789.73    259.24 o 
   6   3   9    59371.64    60057.32    534.36 o 
   7   3   9      815.81      924.36    299.74 o 
   8   3   9    24073.33    24111.71    395.00 o 
   9   3   9      481.45      300.31    339.80 o 
  10   3   9     7873.27     8154.75    327.73 o 
  11   3   9        0.47      172.92    380.29 o 
  12   3   9      147.82      474.51    431.57 o 
  13   3   9      156.29      323.21    498.14 o 
  14   3   9     3697.95     3693.23    492.27 o 
  15   3   9      148.38      372.41    689.08 o 
   0   4   9     2712.60     2534.55    346.06 o 
   1   4   9      158.53      170.38    300.61 o 
   2   4   9     4102.65     3880.41    265.98 o 
   3   4   9     2543.04     2615.02    255.60 o 
   4   4   9    10484.87    10766.70    289.29 o 
   5   4   9     1526.03     1315.95    291.19 o 
   6   4   9     3451.51     3744.99    288.18 o 
   7   4   9       74.72      252.90    307.77 o 
   8   4   9     5481.60     5599.90    341.93 o 
   9   4   9      948.76      559.18    317.35 o 
  10   4   9     5195.11     5432.35    313.43 o 
  11   4   9        0.60      246.25    351.36 o 
  12   4   9     1729.47     2304.03    476.25 o 
  13   4   9      427.33      162.02    432.89 o 
  14   4   9     1832.08     1219.30    524.77 o 
  15   4   9        1.27        0.00    504.98 o 
   1   5   9     1141.85     1139.43    245.45 o 
   2   5   9      125.31      224.60    244.78 o 
   3   5   9     1270.80     1593.95    262.14 o 
   4   5   9     7498.94     7612.86    295.26 o 
   5   5   9     1030.82     1230.64    295.16 o 
   6   5   9     1185.47     1103.72    281.93 o 
   7   5   9     3403.40     3421.66    283.44 o 
   8   5   9     1590.45     2090.19    280.37 o 
   9   5   9        7.35      200.37    282.36 o 
  10   5   9      790.06     1453.50    323.37 o 
  11   5   9     1636.54     1671.01    339.68 o 
  12   5   9      208.72      532.77    373.60 o 
  13   5   9      127.11        0.00    414.03 o 
  14   5   9      462.09      617.60    436.87 o 
   0   6   9    48027.83    48165.57    756.23 o 
   1   6   9      336.86      822.54    270.49 o 
   2   6   9    33430.38    33847.77    363.55 o 
   3   6   9      490.83      555.29    228.89 o 
   4   6   9     9566.13     9742.97    265.73 o 
   5   6   9        4.70      116.26    246.46 o 
   6   6   9      296.20      266.35    285.26 o 
   7   6   9      601.72      666.99    274.50 o 
   8   6   9      184.88       94.47    302.02 o 
   9   6   9      134.97      661.72    302.43 o 
  10   6   9     7656.47     8426.76    370.09 o 
  11   6   9      378.90      343.10    320.78 o 
  12   6   9     8513.17     8625.66    439.18 o 
  13   6   9       67.40      206.90    322.55 o 
  14   6   9     1859.40     1577.93    397.01 o 
   1   7   9      331.76      433.59    256.61 o 
   2   7   9    12008.13    12196.72    290.93 o 
   3   7   9     4407.91     4305.83    244.58 o 
   4   7   9    21219.26    21072.30    290.38 o 
   5   7   9      745.30     1057.44    262.16 o 
   6   7   9    33970.50    35286.18    419.37 o 
   7   7   9      417.65      728.07    266.40 o 
   8   7   9    15073.43    15371.64    333.12 o 
   9   7   9        4.16      153.31    345.85 o 
  10   7   9     2811.73     3035.67    348.45 o 
  11   7   9     1413.76     1852.90    361.17 o 
  12   7   9      244.32      429.83    343.05 o 
  13   7   9      118.07      401.81    393.54 o 
   0   8   9    31963.74    31674.62    466.91 o 
   1   8   9     2519.35     2331.10    250.96 o 
   2   8   9    11327.30    11354.82    279.25 o 
   3   8   9      321.10      303.94    245.40 o 
   4   8   9      893.87     1476.87    260.15 o 
   5   8   9      313.40      561.66    270.45 o 
   6   8   9      606.38      987.44    264.54 o 
   7   8   9      297.33      443.96    259.42 o 
   8   8   9     3200.16     3260.07    306.36 o 
   9   8   9      479.72      200.16    287.83 o 
  10   8   9     6917.67     7066.57    348.66 o 
  11   8   9      392.95      708.11    349.76 o 
  12   8   9     4955.03     4271.94    450.20 o 
   1   9   9      877.89      607.38    244.62 o 
   2   9   9     2063.75     2347.70    288.38 o 
   3   9   9       38.06      462.95    260.37 o 
   4   9   9     3363.86     3856.24    362.85 o 
   5   9   9     1706.69     1852.38    254.59 o 
   6   9   9     2365.72     2355.09    284.23 o 
   7   9   9     1537.78     1256.53    267.49 o 
   8   9   9     3401.75     3209.60    299.88 o 
   9   9   9      487.60      970.29    323.13 o 
  10   9   9       63.90      969.01    346.28 o 
  11   9   9        9.59      300.92    313.79 o 
   0  10   9     2737.07     3273.84    419.34 o 
   1  10   9     1208.22     1549.26    265.81 o 
   2  10   9     1665.50     1763.36    289.35 o 
   3  10   9      443.96      933.07    286.93 o 
   4  10   9      993.05     1355.07    263.29 o 
   5  10   9      940.16      906.81    326.77 o 
   6  10   9       10.27      457.25    282.11 o 
   7  10   9      189.83      329.92    299.11 o 
   8  10   9      406.25      468.71    357.60 o 
   9  10   9      127.67       80.32    354.88 o 
  10  10   9      324.05      737.56    356.74 o 
   1  11   9      332.77      889.50    286.27 o 
   2  11   9     4570.71     4745.66    295.21 o 
   3  11   9      125.04      201.98    295.33 o 
   4  11   9     8752.15     9130.37    323.25 o 
   5  11   9        1.55      225.28    305.25 o 
   6  11   9     7757.67     7525.45    325.98 o 
   7  11   9      567.79     1187.71    355.90 o 
   8  11   9     7838.22     6762.00    335.90 o 
   9  11   9      913.46      616.28    365.89 o 
   0  12   9    17533.60    16375.60    504.05 o 
   1  12   9      416.09     1092.22    298.53 o 
   2  12   9    12914.72    11749.84    329.74 o 
   3  12   9        0.24       51.12    314.62 o 
   4  12   9     1795.41     1656.16    301.26 o 
   5  12   9       50.20      358.72    281.03 o 
   6  12   9       44.38      963.81    373.44 o 
   7  12   9      224.94      280.01    329.52 o 
   1  13   9      100.24      166.19    300.57 o 
   2  13   9     2190.57     1445.47    323.22 o 
   3  13   9      202.32      156.24    317.68 o 
   4  13   9     3269.64     2848.67    399.84 o 
   0   0  10    34793.88    31412.67   1267.77 o 
   1   0  10    80373.83    72890.08    884.55 o 
   2   0  10    31199.41    28987.95    619.64 o 
   3   0  10     7079.94     6110.12    405.70 o 
   4   0  10    12187.83    11119.05    543.13 o 
   5   0  10     1436.80     1593.89    469.16 o 
   6   0  10      183.17        0.00    644.97 o 
   7   0  10      118.85      429.03    934.87 o 
   8   0  10    18338.50    17531.68    812.69 o 
   9   0  10     3866.24     4195.88    489.18 o 
  10   0  10    18786.96    17948.05    579.85 o 
  11   0  10    21676.48    21332.62    829.91 o 
  12   0  10     6430.52     5358.84    530.41 o 
  13   0  10     4304.94     5375.30   1090.22 o 
  14   0  10     2175.38     2282.84    690.78 o 
  15   0  10      807.29     1484.08    919.13 o 
   1   1  10    15528.09    14886.62    356.99 o 
   2   1  10     8262.65     8196.41    341.44 o 
   3   1  10    25889.12    25897.85    382.52 o 
   4   1  10    10883.56     9975.92    336.89 o 
   5   1  10    18685.96    17749.12    344.41 o 
   6   1  10    16256.08    15433.32    393.17 o 
   7   1  10    12908.96    12234.81    371.24 o 
   8   1  10    15124.81    14270.22    423.67 o 
   9   1  10    13873.24    13823.71    440.91 o 
  10   1  10     1939.17     2458.74    434.25 o 
  11   1  10     1030.29     1034.13    450.03 o 
  12   1  10      269.98      176.19    398.22 o 
  13   1  10      630.67     1320.02    492.54 o 
  14   1  10     1064.27     1232.71    407.37 o 
  15   1  10     2377.08     1960.00    465.08 o 
   0   2  10     2717.14     2210.92    373.24 o 
   1   2  10      141.70      501.35    265.81 o 
   2   2  10      217.65      278.83    259.20 o 
   3   2  10      826.44      685.41    270.34 o 
   4   2  10       22.02       99.88    249.99 o 
   5   2  10      131.33      251.42    264.63 o 
   6   2  10      453.53      578.03    298.58 o 
   7   2  10      177.17      737.35    319.97 o 
   8   2  10       48.59      487.90    399.55 o 
   9   2  10     1902.99     2275.73    312.38 o 
  10   2  10      231.61      414.77    323.74 o 
  11   2  10      114.50      370.76    391.34 o 
  12   2  10      265.40      965.01    418.81 o 
  13   2  10       76.74      736.16    544.92 o 
  14   2  10      361.79      393.47    474.05 o 
  15   2  10       76.29      709.20    536.85 o 
   1   3  10     4811.34     5004.56    263.25 o 
   2   3  10      146.04      198.50    229.78 o 
   3   3  10      942.52      797.03    241.02 o 
   4   3  10     1702.12     1591.60    257.81 o 
   5   3  10     2813.07     2815.96    270.00 o 
   6   3  10     8111.11     7787.09    325.72 o 
   7   3  10     2532.64     2583.60    318.08 o 
   8   3  10     4160.48     4856.43    346.64 o 
   9   3  10     3917.71     4272.77    328.66 o 
  10   3  10      428.49      387.09    307.31 o 
  11   3  10       15.64      648.57    343.14 o 
  12   3  10      392.58      830.12    410.30 o 
  13   3  10      430.05      482.91    417.64 o 
  14   3  10        7.96      872.09    441.16 o 
  15   3  10     1825.53     1767.89    568.72 o 
   0   4  10    11622.47    11198.74    398.40 o 
   1   4  10    17629.82    17258.23    300.82 o 
   2   4  10     6485.51     6041.26    311.33 o 
   3   4  10    11732.91    11331.53    313.88 o 
   4   4  10     7732.46     7662.57    289.19 o 
   5   4  10       29.72      279.02    260.94 o 
   6   4  10      131.15      307.88    267.40 o 
   7   4  10      628.90      956.65    327.47 o 
   8   4  10     6477.86     6782.88    305.99 o 
   9   4  10     2815.82     3209.91    321.79 o 
  10   4  10     9351.18     9766.54    346.72 o 
  11   4  10     3398.90     3565.78    396.86 o 
  12   4  10     2504.49     2128.72    381.50 o 
  13   4  10     3243.48     3310.98    434.56 o 
  14   4  10     1912.56     1841.93    520.22 o 
  15   4  10      588.98      256.62    469.95 o 
   1   5  10       56.15      172.50    253.21 o 
   2   5  10     8169.38     8109.24    280.88 o 
   3   5  10     9296.47     9584.63    289.54 o 
   4   5  10    11067.86    11076.23    311.17 o 
   5   5  10    25016.58    24906.92    338.96 o 
   6   5  10    15302.48    15437.02    336.61 o 
   7   5  10    19492.13    19829.00    333.64 o 
   8   5  10     5185.77     5737.24    342.21 o 
   9   5  10     7135.62     7492.01    359.97 o 
  10   5  10     2535.99     2684.92    274.38 o 
  11   5  10       35.63        0.00    384.72 o 
  12   5  10       83.06      342.08    354.05 o 
  13   5  10     1780.57     2060.58    410.66 o 
  14   5  10     2034.30     1502.05    448.61 o 
   0   6  10    17549.07    17329.53    629.07 o 
   1   6  10     6169.05     6250.22    274.63 o 
   2   6  10     9545.77     9598.24    278.06 o 
   3   6  10     3231.08     3386.59    255.71 o 
   4   6  10      139.14      422.63    252.18 o 
   5   6  10     1716.43     2012.10    271.05 o 
   6   6  10      676.88      935.27    251.24 o 
   7   6  10     3674.38     4035.23    316.38 o 
   8   6  10      403.50      321.41    271.83 o 
   9   6  10     5574.24     5554.84    321.80 o 
  10   6  10     2896.53     2907.08    382.55 o 
  11   6  10     2058.90     2171.42    331.98 o 
  12   6  10     6263.30     5747.69    436.59 o 
  13   6  10     1035.11      922.33    382.87 o 
  14   6  10     1454.60     1150.00    383.61 o 
   1   7  10     1183.63     1550.91    283.22 o 
   2   7  10     2186.50     2392.07    252.11 o 
   3   7  10      247.53      664.87    262.85 o 
   4   7  10     1165.87     2210.54    293.95 o 
   5   7  10      110.34      298.92    248.67 o 
   6   7  10      891.84     1049.02    293.08 o 
   7   7  10     1995.54     1889.98    275.49 o 
   8   7  10      122.20      839.19    361.48 o 
   9   7  10        3.88      256.44    332.33 o 
  10   7  10      409.96      597.94    327.58 o 
  11   7  10       30.20       24.48    375.24 o 
  12   7  10       59.13      217.79    356.44 o 
  13   7  10       92.04      581.44    399.21 o 
   0   8  10     8756.58     8652.93    420.60 o 
   1   8  10     5197.75     5639.67    322.41 o 
   2   8  10     4055.15     4501.79    254.31 o 
   3   8  10     6370.74     6419.44    261.34 o 
   4   8  10     1214.56     1266.20    282.21 o 
   5   8  10     4013.00     4101.46    273.25 o 
   6   8  10      384.93      820.92    298.39 o 
   7   8  10     1084.09     1348.43    286.41 o 
   8   8  10      376.08      607.05    318.26 o 
   9   8  10     2204.98     2569.74    308.04 o 
  10   8  10     1946.55     2113.79    330.49 o 
  11   8  10      898.15     1092.26    341.85 o 
  12   8  10     2597.95     2875.15    440.51 o 
   1   9  10      764.93      886.89    266.76 o 
   2   9  10     5485.84     5872.34    288.92 o 
   3   9  10     2642.15     3679.99    270.61 o 
   4   9  10     9644.72     9509.13    282.61 o 
   5   9  10    12982.30    13192.41    302.76 o 
   6   9  10     5597.20     5557.16    299.23 o 
   7   9  10    14779.38    14522.79    293.31 o 
   8   9  10     4145.79     4222.93    276.40 o 
   9   9  10     1777.33     1842.20    307.88 o 
  10   9  10     1569.83     1388.09    342.71 o 
  11   9  10       80.92      195.22    328.80 o 
   0  10  10    12523.22    11981.85    424.71 o 
   1  10  10     4374.96     4681.82    309.70 o 
   2  10  10     5866.95     5613.78    288.42 o 
   3  10  10     6457.52     6292.37    275.58 o 
   4  10  10      386.58      559.59    276.61 o 
   5  10  10      518.37      848.18    268.67 o 
   6  10  10        1.87      121.57    268.76 o 
   7  10  10     1386.33     1447.43    281.72 o 
   8  10  10      809.05      373.84    320.09 o 
   9  10  10     4901.47     4874.84    361.45 o 
  10  10  10     2598.33     3061.06    362.53 o 
   1  11  10      177.91      487.49    281.52 o 
   2  11  10       32.82      547.85    300.01 o 
   3  11  10     2644.55     2040.78    345.27 o 
   4  11  10     1531.94     1495.54    301.31 o 
   5  11  10     1249.16     1150.31    299.56 o 
   6  11  10     1943.28     1889.26    312.85 o 
   7  11  10      442.56      848.96    349.01 o 
   8  11  10      183.76      444.89    326.71 o 
   9  11  10      189.78      838.09    349.55 o 
   0  12  10     2430.03     2037.28    465.89 o 
   1  12  10      373.80      703.61    318.29 o 
   2  12  10        2.27      828.77    312.85 o 
   3  12  10      172.59      152.00    305.39 o 
   4  12  10      452.43      411.38    294.91 o 
   5  12  10      302.16      683.70    310.08 o 
   6  12  10       25.42     1037.27    364.93 o 
   7  12  10      466.90      956.41    359.74 o 
   1  13  10      249.33      296.77    309.25 o 
   2  13  10     1349.74     1378.18    339.28 o 
   3  13  10      719.42     1073.47    358.51 o 
   1   1  11       37.28      245.68    253.08 o 
   2   1  11     8796.42     8592.79    306.73 o 
   3   1  11    11603.95    10727.31    298.93 o 
   4   1  11     4070.96     4654.06    296.22 o 
   5   1  11     6299.21     6004.24    330.14 o 
   6   1  11     1293.63      990.98    317.00 o 
   7   1  11    10037.63     9701.88    427.63 o 
   8   1  11      226.01       54.70    427.67 o 
   9   1  11     3275.44     3225.31    553.47 o 
  10   1  11     1266.28     1556.07    396.95 o 
  11   1  11       15.91        0.00    408.21 o 
  12   1  11       18.49      825.91    401.99 o 
  13   1  11      865.82     1751.58    504.27 o 
  14   1  11      395.02      875.98    519.42 o 
  15   1  11     1412.86     1156.31    500.62 o 
   0   2  11     8017.60     7810.18    404.79 o 
   1   2  11    76933.57    74001.72    604.36 o 
   2   2  11       69.10        0.00    278.39 o 
   3   2  11    24646.71    23095.07    372.36 o 
   4   2  11     5160.77     4998.23    308.90 o 
   5   2  11     2368.24     2217.08    281.86 o 
   6   2  11       31.92        0.00    282.97 o 
   7   2  11     3840.97     4083.82    328.50 o 
   8   2  11      469.87     1062.85    366.02 o 
   9   2  11    17960.28    17395.66    478.58 o 
  10   2  11      946.76      984.19    366.86 o 
  11   2  11    12302.45    12672.68    436.76 o 
  12   2  11     2057.58     2745.27    549.04 o 
  13   2  11    12232.86    11768.68    577.06 o 
  14   2  11      199.18      824.65    477.59 o 
  15   2  11     3536.42     3405.71    516.41 o 
   1   3  11     3340.62     3244.54    263.93 o 
   2   3  11      788.59     1002.37    250.57 o 
   3   3  11    18925.29    17915.21    365.27 o 
   4   3  11       31.12      111.80    280.04 o 
   5   3  11    44336.08    44255.54    639.90 o 
   6   3  11     1046.53     1208.11    306.50 o 
   7   3  11    34306.51    33669.73    494.70 o 
   8   3  11      317.97      528.88    335.72 o 
   9   3  11     5289.79     5676.34    422.49 o 
  10   3  11      922.84      885.60    391.67 o 
  11   3  11      258.66      598.63    392.83 o 
  12   3  11       17.08        0.00    499.96 o 
  13   3  11     1844.65     2121.77    573.64 o 
  14   3  11      111.95       24.64    589.19 o 
  15   3  11     6424.47     5493.55    572.07 o 
   0   4  11      970.77     1136.46    364.76 o 
   1   4  11     8701.14     8494.09    275.45 o 
   2   4  11      283.88      326.88    268.83 o 
   3   4  11    20477.15    20471.72    328.49 o 
   4   4  11     2408.43     2401.51    239.85 o 
   5   4  11     1379.45     1716.25    267.78 o 
   6   4  11      411.97      507.63    265.61 o 
   7   4  11     2830.08     3073.63    295.76 o 
   8   4  11     2651.85     2890.73    340.42 o 
   9   4  11     1577.35     1732.34    294.63 o 
  10   4  11      117.64      663.48    319.36 o 
  11   4  11     4383.23     4707.74    322.37 o 
  12   4  11      120.13      322.32    439.61 o 
  13   4  11     2405.15     2917.35    445.41 o 
  14   4  11       10.00      912.24    461.20 o 
   1   5  11     2905.17     3077.70    261.18 o 
   2   5  11     2285.44     2253.65    266.77 o 
   3   5  11     4683.03     4853.17    287.39 o 
   4   5  11      118.75      766.42    245.49 o 
   5   5  11      187.90      879.17    273.22 o 
   6   5  11     2373.57     2681.09    271.69 o 
   7   5  11     3971.37     4188.56    296.04 o 
   8   5  11     1904.42     1985.95    383.03 o 
   9   5  11     2310.85     2959.16    352.65 o 
  10   5  11      500.79      785.21    305.30 o 
  11   5  11      989.54     1219.33    353.53 o 
  12   5  11      399.90      454.85    396.98 o 
  13   5  11      165.72        0.00    430.03 o 
  14   5  11      640.73     1057.06    451.44 o 
   0   6  11      307.61      318.79    459.59 o 
   1   6  11    30306.08    30118.43    354.58 o 
   2   6  11      268.64      199.69    267.58 o 
   3   6  11    11545.37    11746.20    288.30 o 
   4   6  11        9.84      321.95    231.50 o 
   5   6  11       75.14      571.88    253.51 o 
   6   6  11      341.91      481.30    303.14 o 
   7   6  11     2853.02     3159.40    319.60 o 
   8   6  11     3192.72     3247.13    309.99 o 
   9   6  11     5525.92     6138.04    344.88 o 
  10   6  11       42.35      676.94    397.95 o 
  11   6  11    10300.03    10579.37    413.43 o 
  12   6  11        6.20      423.89    396.51 o 
  13   6  11     4728.66     3858.04    457.92 o 
   1   7  11     3103.65     3650.62    266.25 o 
   2   7  11     1852.96     2180.47    273.64 o 
   3   7  11    14381.39    14674.60    315.08 o 
   4   7  11      241.89      419.24    263.53 o 
   5   7  11    22143.86    22069.28    325.61 o 
   6   7  11     2779.69     2662.37    284.09 o 
   7   7  11    15373.98    15566.97    317.43 o 
   8   7  11       22.00        0.00    312.29 o 
   9   7  11    12370.82    12211.01    318.99 o 
  10   7  11       44.07      210.50    335.52 o 
  11   7  11      578.70      658.53    346.67 o 
  12   7  11      275.66      748.05    385.41 o 
  13   7  11     1554.15     1440.23    384.42 o 
   0   8  11      383.47      580.63    397.97 o 
   1   8  11    19618.45    19831.40    336.17 o 
   2   8  11      477.46      839.13    255.87 o 
   3   8  11     8993.90     8745.03    297.80 o 
   4   8  11     4408.14     4210.26    271.21 o 
   5   8  11     1137.35     1568.03    286.61 o 
   6   8  11      161.79      349.38    309.81 o 
   7   8  11     1469.46     1417.99    313.26 o 
   8   8  11      560.53      971.96    289.87 o 
   9   8  11     7123.50     6942.34    305.90 o 
  10   8  11       66.94      625.54    362.44 o 
  11   8  11     5327.44     5149.85    368.87 o 
  12   8  11      378.32      653.78    400.88 o 
   1   9  11      391.91      591.73    289.85 o 
   2   9  11      105.74      299.36    271.83 o 
   3   9  11     2175.89     2468.96    299.58 o 
   4   9  11      154.18        0.00    306.27 o 
   5   9  11     1128.79     1641.39    313.35 o 
   6   9  11      488.18      721.93    306.58 o 
   7   9  11     2086.69     2391.19    309.40 o 
   8   9  11        2.64      448.81    269.86 o 
   9   9  11      975.51     1087.69    304.23 o 
  10   9  11       23.71      180.57    342.70 o 
  11   9  11       28.99      100.58    358.03 o 
   0  10  11     2460.79     2745.23    361.55 o 
   1  10  11      688.12      636.75    275.01 o 
   2  10  11      249.08      908.22    266.88 o 
   3  10  11       50.70      659.37    270.73 o 
   4  10  11      173.24      495.86    270.45 o 
   5  10  11        0.78      470.14    310.34 o 
   6  10  11        1.03      337.51    281.69 o 
   7  10  11      252.38      530.48    284.34 o 
   8  10  11     1380.56     1268.43    283.04 o 
   9  10  11      747.49      939.85    326.16 o 
  10  10  11      472.71      548.16    347.54 o 
   1  11  11      715.36     1183.24    285.54 o 
   2  11  11      692.52     1089.38    283.74 o 
   3  11  11     6296.65     6347.28    378.46 o 
   4  11  11       58.64      430.18    365.55 o 
   5  11  11     9349.25     8919.04    351.84 o 
   6  11  11      389.86      567.83    309.94 o 
   7  11  11     9844.99     9109.53    345.44 o 
   8  11  11      259.95      609.66    371.03 o 
   0  12  11       42.00      454.56    468.74 o 
   1  12  11    11744.00    10847.16    422.71 o 
   2  12  11       47.78      635.67    295.56 o 
   3  12  11     5045.63     5688.01    351.35 o 
   4  12  11        0.24      334.67    299.79 o 
   5  12  11      253.98      166.77    362.50 o 
   6  12  11      124.12      553.46    338.73 o 
   1  13  11      668.02      706.37    324.31 o 
   2  13  11      905.27      999.82    322.23 o 
   0   0  12    64099.29    61519.84    999.67 o 
   1   0  12    66124.82    62370.52    761.30 o 
   2   0  12    54062.25    51922.30    719.48 o 
   3   0  12    52720.87    50069.93    829.68 o 
   4   0  12        6.13      275.75    517.09 o 
   5   0  12      372.22      845.43    546.76 o 
   6   0  12       32.35      413.76    607.08 o 
   7   0  12    10266.71     9529.18    581.01 o 
   8   0  12     1340.82     1154.20    476.74 o 
   9   0  12    25751.81    25688.32    615.40 o 
  10   0  12     5562.84     5294.27    581.02 o 
  11   0  12     4161.27     4317.69    484.77 o 
  12   0  12     8874.36     9212.71    679.63 o 
  13   0  12     7402.42     5951.08    675.58 o 
  14   0  12     3795.85     3134.55    606.71 o 
  15   0  12     4092.15     3292.58    902.04 o 
   1   1  12      104.27      153.48    269.15 o 
   2   1  12     7306.85     7199.23    282.48 o 
   3   1  12     4902.16     4457.43    275.46 o 
   4   1  12     4005.12     3538.92    295.39 o 
   5   1  12    10530.43     9844.52    323.40 o 
   6   1  12     3380.81     3303.80    344.64 o 
   7   1  12    20468.21    19320.02    412.25 o 
   8   1  12     5385.54     5245.19    406.00 o 
   9   1  12     6529.38     6837.38    588.37 o 
  10   1  12      337.21      874.45    502.10 o 
  11   1  12        7.92        0.00    337.99 o 
  12   1  12      212.33      425.27    503.86 o 
  13   1  12     2239.91     2232.62    432.04 o 
  14   1  12     2181.03     2526.29    580.31 o 
  15   1  12     1822.54     1259.68    450.43 o 
   0   2  12     9255.02     9101.86    505.72 o 
   1   2  12    13528.46    13202.15    372.57 o 
   2   2  12      143.66      425.40    268.77 o 
   3   2  12      166.06      354.41    238.50 o 
   4   2  12      134.54      385.72    284.91 o 
   5   2  12      400.41      498.48    283.60 o 
   6   2  12        0.20      228.88    306.44 o 
   7   2  12      536.15      653.39    330.47 o 
   8   2  12       57.29      663.88    341.06 o 
   9   2  12     1644.12     1428.74    340.39 o 
  10   2  12       51.61        0.00    395.90 o 
  11   2  12     1005.24     1390.83    348.74 o 
  12   2  12      191.53     1014.08    446.56 o 
  13   2  12      198.93      782.32    503.59 o 
  14   2  12       19.12      410.60    446.67 o 
  15   2  12      229.02        0.00    508.30 o 
   1   3  12     1532.21     1196.19    255.08 o 
   2   3  12     5896.11     6075.23    257.31 o 
   3   3  12     3591.70     3859.47    256.49 o 
   4   3  12     4393.84     4664.07    280.43 o 
   5   3  12     8623.36     8312.75    337.30 o 
   6   3  12     2307.01     2449.88    263.27 o 
   7   3  12     8511.47     8186.87    318.79 o 
   8   3  12     1203.18     1191.46    321.12 o 
   9   3  12      688.06     1155.71    345.82 o 
  10   3  12        1.72      166.02    328.33 o 
  11   3  12       72.20      496.41    373.75 o 
  12   3  12     1437.96     1335.68    530.98 o 
  13   3  12       46.65      614.88    411.99 o 
  14   3  12      133.52        0.00    492.77 o 
  15   3  12        1.35      432.13    507.48 o 
   0   4  12    15872.19    15260.30    505.18 o 
   1   4  12     7574.30     7277.83    264.81 o 
   2   4  12    10163.93    10209.01    317.26 o 
   3   4  12    12377.46    11655.22    299.65 o 
   4   4  12     1439.32     1861.20    256.76 o 
   5   4  12     1410.08     1534.10    275.56 o 
   6   4  12      438.51      513.16    325.73 o 
   7   4  12     6686.41     6930.61    334.28 o 
   8   4  12     3426.15     3453.26    329.34 o 
   9   4  12     6506.27     6743.55    358.49 o 
  10   4  12     2244.08     2145.57    345.65 o 
  11   4  12    10455.12    10625.33    444.63 o 
  12   4  12     5312.15     5166.55    406.78 o 
  13   4  12     3347.32     3609.93    457.81 o 
  14   4  12     1957.94     2199.97    496.55 o 
   1   5  12     7498.25     7963.55    279.59 o 
   2   5  12     2611.27     3072.90    266.62 o 
   3   5  12    16316.38    16425.70    299.85 o 
   4   5  12    14294.82    14308.05    306.71 o 
   5   5  12    19263.15    19533.48    307.31 o 
   6   5  12     9435.97     9538.91    302.47 o 
   7   5  12     1623.60     1877.61    281.05 o 
   8   5  12     2344.11     2919.82    324.62 o 
   9   5  12     5975.96     6085.23    338.40 o 
  10   5  12     1280.17     1849.63    343.60 o 
  11   5  12      546.34      830.00    337.70 o 
  12   5  12      187.71        0.00    437.73 o 
  13   5  12     1157.94     1489.06    467.56 o 
  14   5  12      730.96      928.94    440.44 o 
   0   6  12     6886.68     7031.27    408.17 o 
   1   6  12    20232.50    20085.63    336.13 o 
   2   6  12     7370.28     7267.09    278.69 o 
   3   6  12     4111.28     4443.10    277.47 o 
   4   6  12     7175.60     7404.12    291.90 o 
   5   6  12      200.70      519.16    279.99 o 
   6   6  12        9.98      420.25    295.75 o 
   7   6  12       45.76      361.12    313.79 o 
   8   6  12      845.39     1402.36    321.73 o 
   9   6  12     3116.48     3504.73    366.01 o 
  10   6  12     5593.74     5356.10    335.62 o 
  11   6  12     6332.22     6292.91    350.33 o 
  12   6  12     1550.57     1232.86    376.97 o 
  13   6  12     5302.68     4802.30    451.54 o 
   1   7  12     1891.30     2352.54    263.42 o 
   2   7  12      194.39      152.38    256.36 o 
   3   7  12     2972.38     2958.74    271.43 o 
   4   7  12       37.30      194.37    278.26 o 
   5   7  12     1045.65      974.64    271.24 o 
   6   7  12       27.59       76.29    271.39 o 
   7   7  12       29.70      754.06    337.40 o 
   8   7  12       95.75      402.29    337.20 o 
   9   7  12        8.39      101.01    339.48 o 
  10   7  12       78.78      257.35    323.59 o 
  11   7  12       11.98        0.00    368.18 o 
  12   7  12      123.95      658.18    378.55 o 
  13   7  12       92.80      368.52    427.18 o 
   0   8  12     1422.57     1152.73    465.61 o 
   1   8  12     9887.60    10462.86    292.37 o 
   2   8  12     1823.01     2083.86    280.09 o 
   3   8  12      769.73     1179.23    270.41 o 
   4   8  12      702.72     1122.34    259.02 o 
   5   8  12     2212.11     2276.35    291.61 o 
   6   8  12      451.14      651.54    295.74 o 
   7   8  12     1155.84     1043.03    340.92 o 
   8   8  12     1317.26     1615.92    304.91 o 
   9   8  12      924.89     1168.71    329.38 o 
  10   8  12     1199.91     1418.68    355.40 o 
  11   8  12     2492.12     2609.84    436.24 o 
  12   8  12      827.63      598.66    339.18 o 
   1   9  12     2062.75     1933.22    298.30 o 
   2   9  12      198.40      203.20    288.92 o 
   3   9  12     7945.75     8207.75    285.97 o 
   4   9  12     5955.86     6067.40    291.77 o 
   5   9  12     7612.12     7806.46    342.28 o 
   6   9  12    13264.60    13159.27    340.06 o 
   7   9  12     8214.93     8136.10    387.89 o 
   8   9  12     4723.14     4434.49    298.75 o 
   9   9  12     4210.39     4264.47    302.04 o 
  10   9  12      131.45      208.27    338.39 o 
  11   9  12      850.83     1338.34    404.56 o 
   0  10  12     2937.48     2954.76    385.77 o 
   1  10  12    11085.39    11056.92    278.78 o 
   2  10  12     4508.77     4408.19    271.05 o 
   3  10  12     2209.87     2337.79    281.58 o 
   4  10  12     1247.98     1006.08    274.86 o 
   5  10  12       23.84        4.41    341.04 o 
   6  10  12       59.01      429.39    269.48 o 
   7  10  12      883.04     1254.90    319.88 o 
   8  10  12     2077.68     2023.05    290.50 o 
   9  10  12     2409.88     2339.49    314.73 o 
   1  11  12      329.61      744.69    306.19 o 
   2  11  12       30.78      856.93    293.72 o 
   3  11  12      166.88      307.73    285.92 o 
   4  11  12     1009.14     1261.50    307.42 o 
   5  11  12     2173.51     2068.46    285.03 o 
   6  11  12     1650.79     1692.79    331.79 o 
   7  11  12     3226.75     3049.08    332.13 o 
   8  11  12      525.15      742.29    316.56 o 
   0  12  12      394.25      187.46    416.12 o 
   1  12  12      775.99     1177.03    343.28 o 
   2  12  12       38.88        0.00    327.51 o 
   3  12  12      279.20      242.28    316.28 o 
   4  12  12       11.93      257.78    338.09 o 
   5  12  12      458.19      852.55    364.44 o 
   1   1  13     1073.14     1007.60    273.41 o 
   2   1  13     2947.69     2958.24    259.70 o 
   3   1  13     2244.54     2406.00    283.82 o 
   4   1  13     7578.84     7147.43    299.38 o 
   5   1  13       79.83      375.64    269.56 o 
   6   1  13     8445.94     8042.58    322.04 o 
   7   1  13      382.21      715.73    322.93 o 
   8   1  13     4586.86     4208.92    471.39 o 
   9   1  13      459.53     1548.64    496.62 o 
  10   1  13      370.91      499.07    482.86 o 
  11   1  13      631.08     1116.97    344.14 o 
  12   1  13       54.29      150.08    392.30 o 
  13   1  13      115.89      344.35    458.52 o 
  14   1  13     1074.79     1671.88    531.37 o 
  15   1  13      848.42      558.82    523.48 o 
   0   2  13    71633.23    69781.23    713.19 o 
   1   2  13     4576.33     4435.21    333.05 o 
   2   2  13    28495.34    26464.24    344.28 o 
   3   2  13      541.01      657.90    230.73 o 
   4   2  13     6853.00     6127.09    296.74 o 
   5   2  13     1701.65     1890.11    276.86 o 
   6   2  13       41.41      178.59    298.91 o 
   7   2  13      301.98      570.83    316.19 o 
   8   2  13     6437.22     7195.06    375.65 o 
   9   2  13      388.89      366.94    359.59 o 
  10   2  13    17189.70    17470.98    637.85 o 
  11   2  13      380.52     1057.24    458.00 o 
  12   2  13    15208.61    15614.00    616.24 o 
  13   2  13     1154.22     1259.66    477.80 o 
  14   2  13     7893.85     6227.33    461.92 o 
  15   2  13       89.66      103.93    480.70 o 
   1   3  13      833.23      980.99    256.90 o 
   2   3  13     3224.69     2991.47    261.97 o 
   3   3  13     1852.82     1817.56    276.60 o 
   4   3  13    37026.63    36462.39    578.33 o 
   5   3  13      947.48     1010.64    252.85 o 
   6   3  13    40833.42    40286.71    601.73 o 
   7   3  13      349.46      726.10    325.44 o 
   8   3  13    10765.69    10587.47    352.30 o 
   9   3  13      531.41      233.64    385.74 o 
  10   3  13     1207.64     1410.97    380.59 o 
  11   3  13       54.37       15.81    335.41 o 
  12   3  13      531.59      436.79    345.11 o 
  13   3  13      594.42      795.68    663.71 o 
  14   3  13     2347.58     2349.30    614.79 o 
   0   4  13     9338.33     9843.34    493.74 o 
   1   4  13      273.60        0.00    245.86 o 
   2   4  13    16738.29    16613.23    309.41 o 
   3   4  13      995.69     1414.29    284.98 o 
   4   4  13     8998.74     8769.35    276.65 o 
   5   4  13     2411.08     2403.94    279.05 o 
   6   4  13       26.07      463.07    291.78 o 
   7   4  13      242.12      486.83    294.97 o 
   8   4  13      965.43     1096.22    312.34 o 
   9   4  13     1610.87     1717.86    328.70 o 
  10   4  13     3155.79     3370.94    380.85 o 
  11   4  13        5.09      253.70    323.51 o 
  12   4  13     3212.52     2857.60    382.62 o 
  13   4  13      191.90      211.56    469.74 o 
  14   4  13      985.65     1046.18    494.51 o 
   1   5  13       52.38       79.88    269.05 o 
   2   5  13     3690.10     3690.99    309.19 o 
   3   5  13      821.74      952.71    244.60 o 
   4   5  13     2290.67     2490.74    259.02 o 
   5   5  13      318.15      701.10    310.95 o 
   6   5  13        3.44      165.54    263.95 o 
   7   5  13       26.08      227.65    279.41 o 
   8   5  13     1720.83     1497.14    326.73 o 
   9   5  13      132.44      200.06    316.29 o 
  10   5  13     3382.00     3633.78    346.67 o 
  11   5  13     1481.22     1800.01    375.27 o 
  12   5  13       91.08        0.00    380.63 o 
  13   5  13        8.12      278.78    402.65 o 
  14   5  13      533.76      343.85    494.02 o 
   0   6  13    15335.32    15615.88    444.88 o 
   1   6  13     2776.25     2830.87    271.06 o 
   2   6  13    11213.73    11405.17    281.99 o 
   3   6  13      294.65      284.85    264.92 o 
   4   6  13     2311.15     2599.93    301.93 o 
   5   6  13      227.26      379.45    275.90 o 
   6   6  13     2697.42     2555.44    263.91 o 
   7   6  13      482.64      877.47    300.24 o 
   8   6  13     3261.59     3153.22    316.07 o 
   9   6  13        9.18      327.08    332.75 o 
  10   6  13    12028.68    11326.16    376.46 o 
  11   6  13      131.30      251.56    350.73 o 
  12   6  13     8115.72     7738.60    417.24 o 
  13   6  13      249.38      450.04    410.33 o 
   1   7  13       27.90       38.78    260.71 o 
   2   7  13     7882.97     7970.00    294.63 o 
   3   7  13      364.11      481.78    255.49 o 
   4   7  13    10044.38     9983.56    309.21 o 
   5   7  13     4249.47     4733.86    271.66 o 
   6   7  13    18190.04    18921.64    370.88 o 
   7   7  13     2850.63     3020.57    302.76 o 
   8   7  13    11963.21    12602.31    349.64 o 
   9   7  13      873.89     1038.70    352.91 o 
  10   7  13     1748.86     1291.34    345.63 o 
  11   7  13      410.29      957.58    340.92 o 
  12   7  13      344.76       96.92    402.93 o 
   0   8  13    19995.63    19682.76    451.79 o 
   1   8  13      117.23      224.65    271.86 o 
   2   8  13     8626.33     8734.52    288.94 o 
   3   8  13     1256.96     1540.57    301.86 o 
   4   8  13     1978.42     2358.54    310.76 o 
   5   8  13     1038.56     1208.11    253.60 o 
   6   8  13       24.18      444.13    318.88 o 
   7   8  13      261.00      562.14    297.73 o 
   8   8  13     6600.10     6791.21    365.03 o 
   9   8  13      941.16     1436.05    365.93 o 
  10   8  13     5689.13     5447.61    403.49 o 
  11   8  13        4.23      322.25    387.68 o 
   1   9  13      103.24      544.17    268.35 o 
   2   9  13      299.71      519.57    269.69 o 
   3   9  13      161.15      485.71    277.74 o 
   4   9  13     1436.41     1578.69    302.00 o 
   5   9  13        8.34      875.04    293.99 o 
   6   9  13      710.70      550.64    298.02 o 
   7   9  13     1291.93     1714.10    356.10 o 
   8   9  13     1398.51     1248.04    317.84 o 
   9   9  13        0.05      176.59    319.60 o 
  10   9  13      139.62      500.44    312.23 o 
   0  10  13      611.23      978.19    403.07 o 
   1  10  13      249.46      554.91    270.08 o 
   2  10  13        5.41      400.79    287.65 o 
   3  10  13       61.65      367.05    292.82 o 
   4  10  13      458.47     1125.14    325.98 o 
   5  10  13      246.33      276.19    305.61 o 
   6  10  13        6.83      188.59    277.89 o 
   7  10  13      605.93      725.60    326.85 o 
   8  10  13      989.81      901.83    301.20 o 
   9  10  13      316.17      433.69    299.07 o 
   1  11  13      149.81       27.54    297.71 o 
   2  11  13     2712.36     2950.62    304.24 o 
   3  11  13        4.80       89.49    339.63 o 
   4  11  13     8119.32     8330.51    412.71 o 
   5  11  13      864.19      909.74    295.22 o 
   6  11  13     8631.92     8397.65    353.21 o 
   7  11  13     1876.05     1678.68    320.04 o 
   0  12  13    10568.11     9953.74   1053.72 o 
   1  12  13       83.45      775.65    343.38 o 
   2  12  13     8285.73     7231.78    361.69 o 
   3  12  13      145.84      472.34    341.48 o 
   4  12  13     1339.12      884.86    354.01 o 
   5  12  13        0.70       48.35    319.09 o 
   0   0  14    50826.57    49757.59    846.31 o 
   1   0  14    14834.42    14560.31    413.68 o 
   2   0  14    44293.71    42550.48    539.70 o 
   3   0  14     1459.32      855.50    405.49 o 
   4   0  14    14601.42    14004.41    440.19 o 
   5   0  14      183.61        0.00    364.73 o 
   6   0  14     2779.30     2380.47    436.50 o 
   7   0  14      472.87      744.89    423.44 o 
   8   0  14     9729.98     9875.70    610.47 o 
   9   0  14     2475.73     2708.06    622.65 o 
  10   0  14    19268.61    19229.01    790.16 o 
  11   0  14     9601.89    10057.25    670.49 o 
  12   0  14     6917.08     7380.90    964.01 o 
  13   0  14     4228.55     4516.04    681.12 o 
  14   0  14     1965.53     1728.97    712.68 o 
   1   1  14     2463.95     2545.10    263.68 o 
   2   1  14     3943.67     3938.52    261.76 o 
   3   1  14     4878.56     4874.33    302.65 o 
   4   1  14    10553.83    10138.53    320.80 o 
   5   1  14     1116.72     1254.85    261.69 o 
   6   1  14    18431.91    18055.95    362.58 o 
   7   1  14      661.36     1070.34    374.85 o 
   8   1  14     8896.15     9176.95    792.95 o 
   9   1  14     1290.48     1971.03    580.33 o 
  10   1  14       11.05      625.51    532.74 o 
  11   1  14       13.19      467.54    465.90 o 
  12   1  14     1249.63     1204.87    345.96 o 
  13   1  14     1110.45     1276.49    430.67 o 
  14   1  14     1995.31     1462.68    540.88 o 
   0   2  14     8906.07     8383.16    408.45 o 
   1   2  14       15.09        0.00    246.97 o 
   2   2  14     1033.29     1113.05    250.54 o 
   3   2  14     1107.96     1135.01    246.57 o 
   4   2  14       42.84       70.86    278.14 o 
   5   2  14       18.94      264.37    297.39 o 
   6   2  14       37.87      465.80    291.30 o 
   7   2  14        0.47      107.06    309.49 o 
   8   2  14      390.96      500.43    355.88 o 
   9   2  14      425.19      388.71    419.67 o 
  10   2  14       92.56      192.38    384.27 o 
  11   2  14       85.49      506.39    352.57 o 
  12   2  14      757.34      457.02    484.14 o 
  13   2  14        0.38      632.45    470.69 o 
  14   2  14       92.64      435.36    468.66 o 
   1   3  14      411.78      508.04    239.05 o 
   2   3  14        7.22      231.13    242.85 o 
   3   3  14     2220.05     2389.10    299.82 o 
   4   3  14     2282.59     2149.48    274.61 o 
   5   3  14     1803.78     1909.49    277.55 o 
   6   3  14    17285.68    17294.61    350.45 o 
   7   3  14      862.10     1085.65    334.01 o 
   8   3  14     8018.71     8416.67    366.83 o 
   9   3  14      196.65      539.70    358.37 o 
  10   3  14      218.53       63.12    382.64 o 
  11   3  14      489.90      708.88    387.23 o 
  12   3  14      150.50      796.80    478.14 o 
  13   3  14        0.77      285.45    441.76 o 
  14   3  14       33.96        0.00    552.14 o 
   0   4  14    16783.92    16933.12    475.14 o 
   1   4  14     2681.78     2425.67    265.58 o 
   2   4  14    10147.04     9364.25    266.29 o 
   3   4  14     6110.82     5924.54    270.12 o 
   4   4  14     6259.89     6263.50    281.74 o 
   5   4  14       12.79      337.94    304.13 o 
   6   4  14       40.66        0.00    296.58 o 
   7   4  14      177.14      289.25    291.79 o 
   8   4  14     5527.61     5825.46    332.40 o 
   9   4  14     1894.20     2345.08    322.63 o 
  10   4  14     7531.26     7464.71    393.31 o 
  11   4  14     4988.17     4979.07    452.33 o 
  12   4  14     3829.79     4286.13    414.49 o 
  13   4  14     2101.87     2425.55    447.42 o 
  14   4  14     1953.15     1522.44    486.42 o 
   1   5  14       75.38      217.97    279.74 o 
   2   5  14     6167.05     6288.59    281.53 o 
   3   5  14     1659.70     1612.42    308.06 o 
   4   5  14    20585.06    20849.19    328.05 o 
   5   5  14    11711.02    11586.63    285.31 o 
   6   5  14    16915.54    16839.09    348.10 o 
   7   5  14     1782.55     1640.38    354.52 o 
   8   5  14     8177.74     8740.46    333.95 o 
   9   5  14     1267.44     1507.88    310.04 o 
  10   5  14     2556.45     2546.42    351.03 o 
  11   5  14       11.63      578.02    354.19 o 
  12   5  14      462.53      626.25    368.17 o 
  13   5  14      147.63      138.77    493.25 o 
   0   6  14    35166.53    34708.40    570.09 o 
   1   6  14     6178.81     6259.60    286.12 o 
   2   6  14    16458.75    16199.78    303.91 o 
   3   6  14     1745.38     1798.55    247.15 o 
   4   6  14       68.17      152.60    238.75 o 
   5   6  14     3321.89     3732.96    261.01 o 
   6   6  14        9.53        0.00    308.14 o 
   7   6  14      528.35      712.23    288.22 o 
   8   6  14        6.91      385.36    371.90 o 
   9   6  14     2029.35     2406.99    390.54 o 
  10   6  14     1724.35     1695.44    383.77 o 
  11   6  14     1163.63      382.05    333.81 o 
  12   6  14     6910.26     6359.21    427.61 o 
  13   6  14      420.56        0.00    516.65 o 
   1   7  14      243.65      496.48    273.18 o 
   2   7  14      624.98      976.87    261.72 o 
   3   7  14      130.16        0.00    267.87 o 
   4   7  14       27.66      500.08    264.34 o 
   5   7  14      707.06      645.10    296.23 o 
   6   7  14       89.14      290.62    291.27 o 
   7   7  14      706.99      940.87    299.82 o 
   8   7  14        5.26      670.89    327.87 o 
   9   7  14       34.51      627.99    333.18 o 
  10   7  14        4.03      229.33    357.07 o 
  11   7  14       16.48      437.68    338.43 o 
  12   7  14       16.36      383.94    466.15 o 
   0   8  14     2579.18     3107.44    384.46 o 
   1   8  14      108.30      476.23    268.92 o 
   2   8  14     2558.81     2776.11    311.83 o 
   3   8  14      322.77      605.35    279.75 o 
   4   8  14       39.34      315.78    280.19 o 
   5   8  14      780.30      803.40    272.21 o 
   6   8  14       24.02      517.65    306.79 o 
   7   8  14     1915.63     1992.91    291.87 o 
   8   8  14     2779.25     2827.03    341.92 o 
   9   8  14      882.59      994.84    349.49 o 
  10   8  14     2465.48     1876.66    388.24 o 
  11   8  14     1505.45     1359.15    378.89 o 
   1   9  14      356.34      570.93    342.49 o 
   2   9  14    11301.35    11667.39    421.15 o 
   3   9  14      889.82     1047.71    301.04 o 
   4   9  14    13895.85    14024.48    326.04 o 
   5   9  14     5935.28     5716.59    290.40 o 
   6   9  14     9062.56     9007.85    374.51 o 
   7   9  14     4764.83     4352.95    349.41 o 
   8   9  14     7552.63     6889.44    396.45 o 
   9   9  14      295.77      100.09    336.93 o 
  10   9  14     3547.23     2950.47    341.49 o 
   0  10  14     9700.37     9614.87    462.28 o 
   1  10  14     2564.83     3000.16    290.14 o 
   2  10  14     3998.53     4553.42    310.61 o 
   3  10  14     1964.82     2392.01    266.62 o 
   4  10  14     1213.18     1665.76    350.32 o 
   5  10  14       40.34      310.26    286.37 o 
   6  10  14      714.70     1455.47    407.96 o 
   7  10  14        0.88        0.00    315.04 o 
   8  10  14     1032.24      647.26    307.35 o 
   9  10  14     2054.50     2095.90    342.98 o 
   1  11  14       36.38       29.10    304.80 o 
   2  11  14       70.20      276.38    305.00 o 
   3  11  14      982.91      939.89    336.68 o 
   4  11  14     2484.65     2964.61    331.56 o 
   5  11  14      488.35      526.30    326.13 o 
   6  11  14     4012.06     3868.41    314.85 o 
   7  11  14      770.98      285.87    323.47 o 
   0  12  14     2034.89     1428.41    545.08 o 
   1  12  14      189.90       50.49    338.61 o 
   2  12  14        6.57      342.23    329.00 o 
   3  12  14        6.38       96.90    378.25 o 
   4  12  14      538.59     1100.75    334.63 o 
   1   1  15      797.71      637.14    271.00 o 
   2   1  15     4534.80     4689.30    294.71 o 
   3   1  15    17663.71    16804.68    335.32 o 
   4   1  15      767.60      728.92    306.29 o 
   5   1  15     4094.68     3958.74    274.40 o 
   6   1  15      221.60      537.80    291.52 o 
   7   1  15     4605.28     5123.05    333.73 o 
   8   1  15      176.26      158.99    421.70 o 
   9   1  15     1302.45     1636.89    457.87 o 
  10   1  15     2972.65     2583.25    541.55 o 
  11   1  15      892.00     1809.53    436.09 o 
  12   1  15      138.15      971.66    446.85 o 
  13   1  15     1135.62     1613.20    476.12 o 
  14   1  15      413.54      466.54    502.60 o 
   0   2  15    18247.96    18342.58    534.74 o 
   1   2  15    37327.61    35646.01    413.95 o 
   2   2  15     3543.97     3283.16    270.69 o 
   3   2  15    15405.67    15168.11    320.42 o 
   4   2  15        1.31        0.00    249.48 o 
   5   2  15     2209.14     2302.30    305.14 o 
   6   2  15       20.38      283.50    266.30 o 
   7   2  15      409.79      724.78    288.31 o 
   8   2  15      244.08      343.41    397.63 o 
   9   2  15     8610.14     8979.87    380.06 o 
  10   2  15      791.27     1342.03    467.11 o 
  11   2  15     8287.71     8297.11    479.24 o 
  12   2  15     1816.49     1491.99    433.80 o 
  13   2  15    10004.66     8613.54    556.97 o 
  14   2  15      490.62      699.82    455.20 o 
   1   3  15     2458.88     2550.28    273.29 o 
   2   3  15     1029.02     1026.28    307.06 o 
   3   3  15    21166.62    20834.18    380.79 o 
   4   3  15     4148.76     4364.69    274.12 o 
   5   3  15    35440.63    34693.01    522.85 o 
   6   3  15     3949.86     4035.63    314.06 o 
   7   3  15    18600.74    18562.27    408.15 o 
   8   3  15     5219.00     5102.70    357.66 o 
   9   3  15     2716.91     2775.71    357.97 o 
  10   3  15       36.82       55.86    344.84 o 
  11   3  15      295.50      272.75    427.82 o 
  12   3  15       21.66      519.55    455.95 o 
  13   3  15      576.78      964.18    590.32 o 
  14   3  15      806.42      469.97    614.39 o 
   0   4  15      680.30     1220.11    377.73 o 
   1   4  15     4512.00     4537.65    270.91 o 
   2   4  15     1204.32     1620.69    263.43 o 
   3   4  15    18634.87    17971.29    314.99 o 
   4   4  15     2672.20     2968.56    275.64 o 
   5   4  15     4459.53     4468.51    297.91 o 
   6   4  15        1.71      172.21    292.58 o 
   7   4  15     1849.82     1902.58    317.94 o 
   8   4  15     2381.78     2454.24    351.70 o 
   9   4  15     1460.00     1514.63    362.77 o 
  10   4  15      197.98      269.76    361.22 o 
  11   4  15     2568.04     2957.65    402.71 o 
  12   4  15       40.20       81.05    360.64 o 
  13   4  15      355.54      862.62    447.51 o 
   1   5  15      385.27      274.57    254.60 o 
   2   5  15     1194.61     1175.05    261.41 o 
   3   5  15     4832.09     4638.36    257.34 o 
   4   5  15      528.71      816.86    254.69 o 
   5   5  15        8.88      316.57    276.30 o 
   6   5  15      185.75      588.77    288.17 o 
   7   5  15     1494.76     1818.10    319.85 o 
   8   5  15      221.44        0.00    317.71 o 
   9   5  15      671.10     1205.09    330.01 o 
  10   5  15        1.38        0.00    410.81 o 
  11   5  15      605.65      988.18    412.30 o 
  12   5  15      171.99      378.38    432.85 o 
  13   5  15      122.75      540.36    425.97 o 
   0   6  15     1252.51     1703.41    365.27 o 
   1   6  15     9727.14    10092.04    295.31 o 
   2   6  15     1969.11     2271.15    291.26 o 
   3   6  15     3752.71     4136.86    280.56 o 
   4   6  15      492.72      550.51    280.13 o 
   5   6  15      134.30       19.32    306.84 o 
   6   6  15      243.88      519.67    267.75 o 
   7   6  15     1766.53     2003.15    329.62 o 
   8   6  15      283.94      380.73    321.35 o 
   9   6  15     2209.11     2250.40    328.08 o 
  10   6  15      644.34      752.04    329.00 o 
  11   6  15     7886.82     6519.20    425.61 o 
  12   6  15      922.19      760.34    373.80 o 
   1   7  15     1846.51     2318.11    266.66 o 
   2   7  15      270.65      489.44    260.48 o 
   3   7  15     5420.24     5432.88    268.06 o 
   4   7  15     1954.72     2534.00    313.83 o 
   5   7  15    23619.34    24300.99    347.79 o 
   6   7  15     8844.78     8858.34    337.72 o 
   7   7  15    12230.55    12443.68    343.45 o 
   8   7  15      763.88     1586.72    349.11 o 
   9   7  15     4561.82     4599.49    375.36 o 
  10   7  15       88.92      326.34    372.40 o 
  11   7  15        2.67      590.75    371.30 o 
  12   7  15      248.27      345.02    372.85 o 
   0   8  15       80.30      526.46    498.85 o 
   1   8  15     9039.60     8838.24    318.80 o 
   2   8  15      285.29      705.51    337.01 o 
   3   8  15     2398.51     2293.47    297.89 o 
   4   8  15      671.33     1008.36    301.08 o 
   5   8  15      291.10      236.37    289.46 o 
   6   8  15        7.30        0.00    291.95 o 
   7   8  15      640.22      896.25    329.25 o 
   8   8  15      629.96      530.20    327.43 o 
   9   8  15     4651.51     4437.93    362.02 o 
  10   8  15     1183.51     1210.73    432.72 o 
  11   8  15     3519.12     3279.49    374.27 o 
   1   9  15       14.60      943.69    341.55 o 
   2   9  15      120.79      113.17    285.05 o 
   3   9  15     1229.13     1748.86    308.95 o 
   4   9  15      716.85      561.75    339.41 o 
   5   9  15      294.47      291.35    298.11 o 
   6   9  15       77.30      464.36    323.69 o 
   7   9  15     2211.57     2112.30    369.10 o 
   8   9  15       40.04      825.14    353.25 o 
   9   9  15      561.63     1006.09    341.20 o 
  10   9  15       17.22      184.08    323.66 o 
   0  10  15       32.35      719.07    491.49 o 
   1  10  15        6.40      470.25    305.31 o 
   2  10  15      476.32      675.65    286.78 o 
   3  10  15      822.06     1465.10    289.11 o 
   4  10  15     1792.67     1957.05    322.71 o 
   5  10  15      469.61      514.76    347.19 o 
   6  10  15       73.64      772.97    337.88 o 
   7  10  15      334.91      765.76    417.82 o 
   8  10  15      405.71      505.86    330.91 o 
   1  11  15      206.76      198.28    272.71 o 
   2  11  15       23.25       83.10    334.15 o 
   3  11  15     7579.06     6665.31    371.32 o 
   4  11  15      940.97      714.97    310.47 o 
   5  11  15     6512.30     6152.48    354.86 o 
   6  11  15     1629.61     1747.32    324.28 o 
   0  12  15     2099.03     1277.90    508.81 o 
   1  12  15     6637.37     5181.15    358.39 o 
   2  12  15     1041.77     1112.98    331.50 o 
   3  12  15     2595.15     1772.25    351.14 o 
   0   0  16     5357.56     5047.03    529.30 o 
   1   0  16    29662.86    27863.82    498.13 o 
   2   0  16     3785.34     4038.93    428.05 o 
   3   0  16    27813.71    26895.29    509.52 o 
   4   0  16       23.98      509.09    367.40 o 
   5   0  16     4878.04     5114.08    392.69 o 
   6   0  16       11.80      489.20    459.76 o 
   7   0  16      618.02     1063.45    452.58 o 
   8   0  16     1359.42     1556.12    718.49 o 
   9   0  16    17533.64    17161.01    689.37 o 
  10   0  16     2518.72     2213.65    527.80 o 
  11   0  16    12130.91    11868.78    614.59 o 
  12   0  16      169.98     2005.64   1510.99 o 
  13   0  16     3996.89     4242.01    601.58 o 
  14   0  16      639.15     1061.79   1203.49 o 
   1   1  16     1779.43     2083.82    291.09 o 
   2   1  16     3857.46     4189.50    306.13 o 
   3   1  16    11294.50    11286.81    313.62 o 
   4   1  16     1094.87     1410.49    246.11 o 
   5   1  16    21466.42    21724.09    368.44 o 
   6   1  16     1071.68     1194.30    285.21 o 
   7   1  16    12355.83    12192.86    409.18 o 
   8   1  16     3489.54     3713.35    495.27 o 
   9   1  16     1478.33     1548.08    509.42 o 
  10   1  16      870.92     1024.33    472.41 o 
  11   1  16       58.24     1106.35    539.08 o 
  12   1  16        1.26      115.25    449.32 o 
  13   1  16      520.32      916.19    466.63 o 
  14   1  16      529.52      599.90    486.31 o 
   0   2  16     1560.44     1782.52    457.34 o 
   1   2  16     1867.93     1647.48    268.46 o 
   2   2  16        2.51      111.47    237.79 o 
   3   2  16      686.57     1216.77    265.70 o 
   4   2  16        5.20        0.00    258.91 o 
   5   2  16        8.58      239.73    283.05 o 
   6   2  16       45.04      509.56    282.67 o 
   7   2  16       46.46      351.20    296.22 o 
   8   2  16      184.27        0.00    358.39 o 
   9   2  16      139.92      366.86    369.11 o 
  10   2  16        0.93      513.52    400.43 o 
  11   2  16     1533.97     1532.52    510.00 o 
  12   2  16      108.10      144.03    425.64 o 
  13   2  16      517.36      471.08    446.26 o 
  14   2  16       59.70      694.78    502.38 o 
   1   3  16        1.06       88.71    270.56 o 
   2   3  16     1244.77     1461.62    254.38 o 
   3   3  16      711.84      919.50    255.63 o 
   4   3  16      705.50     1070.96    258.44 o 
   5   3  16     9196.71     8991.43    339.23 o 
   6   3  16      767.44      939.89    322.50 o 
   7   3  16    11803.55    11743.56    483.55 o 
   8   3  16      241.53      569.01    352.01 o 
   9   3  16      359.19      129.99    355.38 o 
  10   3  16      428.05      428.77    378.51 o 
  11   3  16      130.08     1102.32    493.70 o 
  12   3  16       68.52      316.10    434.52 o 
  13   3  16       13.96      189.16    452.26 o 
   0   4  16     1652.99     1888.42    393.54 o 
   1   4  16    16566.95    16879.05    292.02 o 
   2   4  16      234.65       94.63    258.89 o 
   3   4  16    14828.60    14639.97    338.57 o 
   4   4  16      214.63      323.93    293.93 o 
   5   4  16     3538.08     3389.27    297.32 o 
   6   4  16      301.93      548.38    287.65 o 
   7   4  16     2867.15     3032.94    319.42 o 
   8   4  16     1190.38     1419.44    330.18 o 
   9   4  16     3972.00     4580.91    376.05 o 
  10   4  16      410.74      322.68    356.83 o 
  11   4  16     5052.36     5186.02    431.66 o 
  12   4  16      985.99     1602.40    418.00 o 
  13   4  16     2238.20     2144.33    468.82 o 
   1   5  16     2969.21     3011.16    281.05 o 
   2   5  16     2320.13     2437.64    278.62 o 
   3   5  16    15455.14    15594.92    366.36 o 
   4   5  16     3957.71     4195.91    289.05 o 
   5   5  16    23994.64    24033.57    347.96 o 
   6   5  16     2342.62     2595.92    360.23 o 
   7   5  16     6031.49     6271.29    339.91 o 
   8   5  16     1085.45     1211.11    304.15 o 
   9   5  16     7553.17     7618.67    348.21 o 
  10   5  16      378.91      659.25    423.36 o 
  11   5  16      877.91     1223.63    393.76 o 
  12   5  16       83.26      109.30    411.02 o 
  13   5  16     1158.41     1248.27    479.30 o 
   0   6  16       12.27     1005.68    700.01 o 
   1   6  16    22605.80    22620.71    326.24 o 
   2   6  16      898.70     1232.73    287.56 o 
   3   6  16     2167.10     2329.52    273.22 o 
   4   6  16      597.85      646.58    276.07 o 
   5   6  16      143.09      542.66    296.28 o 
   6   6  16       16.23      199.49    287.80 o 
   7   6  16        3.67       98.80    297.00 o 
   8   6  16       10.06        0.00    335.89 o 
   9   6  16     1428.48     1267.04    340.41 o 
  10   6  16      964.79      979.79    331.77 o 
  11   6  16     4821.79     4434.50    403.80 o 
  12   6  16      637.39      714.44    401.28 o 
   1   7  16      245.43       25.18    280.38 o 
   2   7  16       40.31      433.99    299.98 o 
   3   7  16      460.25      768.57    319.52 o 
   4   7  16      189.87      671.45    267.08 o 
   5   7  16      521.25      833.40    293.14 o 
   6   7  16       97.64      225.27    289.13 o 
   7   7  16      847.62      380.23    309.48 o 
   8   7  16       10.20      267.41    321.10 o 
   9   7  16       76.68        0.00    385.28 o 
  10   7  16       10.58      169.52    319.23 o 
  11   7  16        9.73      107.05    316.75 o 
   0   8  16      229.19       17.80    388.64 o 
   1   8  16     6053.97     6655.26    303.09 o 
   2   8  16      824.59     1229.03    300.34 o 
   3   8  16     3343.47     3581.94    271.75 o 
   4   8  16       66.30      166.02    296.60 o 
   5   8  16      166.71      212.32    275.01 o 
   6   8  16       26.89        0.00    288.28 o 
   7   8  16      350.66      561.21    320.88 o 
   8   8  16      257.25      210.70    342.09 o 
   9   8  16      914.23     1245.45    331.24 o 
  10   8  16      320.89      497.96    375.49 o 
   1   9  16     4593.60     4749.69    311.90 o 
   2   9  16      183.50      424.31    297.59 o 
   3   9  16    14611.85    14963.27    352.85 o 
   4   9  16     1483.62     1363.92    330.49 o 
   5   9  16     8656.09     8503.42    352.16 o 
   6   9  16     2075.14     2490.14    321.44 o 
   7   9  16     5821.68     5763.38    342.12 o 
   8   9  16      918.33     1195.32    361.50 o 
   9   9  16     4288.74     4426.30    402.84 o 
   0  10  16      306.56      370.39    419.07 o 
   1  10  16     8023.56     8021.29    329.37 o 
   2  10  16      638.04     1073.91    300.50 o 
   3  10  16     3732.96     3676.63    333.35 o 
   4  10  16      989.76      898.06    300.60 o 
   5  10  16      343.28     1065.80    344.44 o 
   6  10  16        8.94      636.51    362.27 o 
   7  10  16      678.27     1255.95    351.18 o 
   8  10  16      754.40     1243.98    392.92 o 
   1  11  16       26.23      286.15    303.72 o 
   2  11  16       17.69        0.00    298.27 o 
   3  11  16      628.43      489.38    310.06 o 
   4  11  16      497.68      860.81    334.27 o 
   5  11  16     2066.09     1727.14    332.32 o 
   0  12  16      128.92      403.04    470.03 o 
   1  12  16     1111.33      767.43    337.94 o 
   1   1  17     2665.02     2700.02    295.20 o 
   2   1  17     6021.36     5884.50    276.75 o 
   3   1  17     2259.02     2660.71    274.23 o 
   4   1  17     5233.50     5104.90    278.03 o 
   5   1  17     1685.69     1983.22    299.12 o 
   6   1  17     2620.96     3442.41    314.88 o 
   7   1  17        3.87       93.74    337.89 o 
   8   1  17     2811.60     2667.82    427.55 o 
   9   1  17     1021.80     2286.45    584.27 o 
  10   1  17     1197.07     1627.73    445.44 o 
  11   1  17      132.20        0.00    457.50 o 
  12   1  17       45.11      214.82    466.62 o 
  13   1  17        9.10      508.87    395.43 o 
   0   2  17    31190.22    29946.12    545.52 o 
   1   2  17    19182.52    18906.75    357.06 o 
   2   2  17    18510.06    17878.96    313.94 o 
   3   2  17     2872.09     3251.90    273.66 o 
   4   2  17     8248.92     8181.04    311.16 o 
   5   2  17      268.54      435.88    269.15 o 
   6   2  17        5.25      226.72    275.99 o 
   7   2  17       54.20      587.89    297.75 o 
   8   2  17     2951.98     3256.45    413.39 o 
   9   2  17      832.18      706.73    373.94 o 
  10   2  17     6752.36     7976.28    569.62 o 
  11   2  17     3127.45     3077.12    470.54 o 
  12   2  17     5404.05     4793.34    405.88 o 
  13   2  17     2368.52     2168.49    412.28 o 
   1   3  17       77.24      594.89    248.21 o 
   2   3  17     6570.64     6740.53    281.36 o 
   3   3  17     5661.09     5636.56    330.82 o 
   4   3  17    17301.43    16260.31    354.09 o 
   5   3  17     4063.54     4246.87    332.05 o 
   6   3  17    15812.84    16276.75    411.11 o 
   7   3  17     4766.13     4828.30    354.07 o 
   8   3  17     7046.94     7276.82    387.58 o 
   9   3  17      686.78      973.35    396.82 o 
  10   3  17     2177.11     2269.85    415.68 o 
  11   3  17      239.76     1054.27    410.76 o 
  12   3  17      197.83      802.51    442.56 o 
  13   3  17      237.93      780.08    457.93 o 
   0   4  17      179.50      129.86    360.82 o 
   1   4  17     1871.92     1715.92    286.80 o 
   2   4  17     6401.41     6391.19    290.93 o 
   3   4  17     4591.77     4590.43    298.81 o 
   4   4  17     7554.39     7143.51    322.81 o 
   5   4  17      478.62      921.60    293.14 o 
   6   4  17      127.40      257.90    331.83 o 
   7   4  17      125.27      376.44    306.40 o 
   8   4  17     3237.74     3303.76    340.89 o 
   9   4  17     1300.20     1537.23    367.00 o 
  10   4  17     1633.69     1878.29    408.43 o 
  11   4  17      335.36      610.15    397.20 o 
  12   4  17      669.94      764.49    480.16 o 
  13   4  17       92.40     1316.42    452.12 o 
   1   5  17      638.40     1008.00    265.71 o 
   2   5  17     1714.40     1967.46    269.84 o 
   3   5  17     3760.96     3873.18    292.85 o 
   4   5  17     1251.71     2040.44    284.14 o 
   5   5  17        6.57      370.21    326.95 o 
   6   5  17      140.13      334.08    319.42 o 
   7   5  17      238.49      378.95    294.46 o 
   8   5  17      480.12      419.19    335.80 o 
   9   5  17        7.32      452.28    334.39 o 
  10   5  17     1457.77     1816.12    382.99 o 
  11   5  17      334.95      462.30    454.33 o 
  12   5  17        3.46      495.44    481.70 o 
   0   6  17    15261.59    15011.12    447.18 o 
   1   6  17     1367.54     1473.95    293.73 o 
   2   6  17     8885.59     8971.49    349.28 o 
   3   6  17     2572.79     2765.84    290.30 o 
   4   6  17     1735.43     1609.18    269.88 o 
   5   6  17       91.47      428.64    287.40 o 
   6   6  17       26.13      180.01    292.67 o 
   7   6  17       46.83        0.00    373.17 o 
   8   6  17       89.57      441.25    348.31 o 
   9   6  17     1674.44     1668.28    341.57 o 
  10   6  17     4897.26     4025.88    424.51 o 
  11   6  17     1936.89     1629.52    439.00 o 
  12   6  17     4216.31     3039.70    418.11 o 
   1   7  17      294.58      587.91    301.88 o 
   2   7  17     3014.61     3394.10    287.73 o 
   3   7  17     1800.96     1841.77    275.07 o 
   4   7  17     7660.59     8002.02    320.02 o 
   5   7  17     3139.47     3113.21    304.30 o 
   6   7  17    13384.15    13302.14    349.23 o 
   7   7  17     2699.22     2981.47    325.65 o 
   8   7  17     7553.18     8164.87    372.96 o 
   9   7  17       14.14      267.29    333.63 o 
  10   7  17      653.03      867.08    372.92 o 
  11   7  17       58.20      566.15    412.97 o 
   0   8  17     9043.58     8902.84    685.53 o 
   1   8  17      357.53      821.11    341.23 o 
   2   8  17     4653.95     4792.16    294.53 o 
   3   8  17     1116.14     1705.33    284.66 o 
   4   8  17     2604.39     2610.77    315.48 o 
   5   8  17     2018.02     2023.24    298.90 o 
   6   8  17      176.22      695.24    364.53 o 
   7   8  17      697.71     1380.27    379.13 o 
   8   8  17     3305.03     2859.28    345.45 o 
   9   8  17     3023.95     2476.73    365.84 o 
  10   8  17     3675.95     3555.98    393.33 o 
   1   9  17       40.18      213.17    311.54 o 
   2   9  17      455.07      553.63    345.69 o 
   3   9  17      154.61      697.32    294.93 o 
   4   9  17     1029.30      916.12    297.13 o 
   5   9  17      500.77      701.21    353.37 o 
   6   9  17      752.04      859.29    321.93 o 
   7   9  17       18.66      336.80    357.57 o 
   8   9  17      573.20     1327.85    346.11 o 
   9   9  17       49.00      347.31    352.20 o 
   0  10  17      541.79      512.40    457.08 o 
   1  10  17      507.03      671.26    322.81 o 
   2  10  17       61.33      406.06    347.78 o 
   3  10  17      321.52      486.17    314.27 o 
   4  10  17      883.98      705.72    292.61 o 
   5  10  17      436.33      775.02    327.64 o 
   6  10  17       50.64      233.38    344.27 o 
   7  10  17      101.08      476.23    358.48 o 
   1  11  17        6.65      170.61    322.48 o 
   2  11  17     1012.02     1024.97    315.35 o 
   3  11  17      186.61      230.97    322.64 o 
   4  11  17     3528.51     2738.93    358.44 o 
   5  11  17     2219.85     1941.28    366.13 o 
   0   0  18    19459.34    18681.09    672.39 o 
   1   0  18    10120.47    10042.50    426.53 o 
   2   0  18    32073.58    32036.80    577.52 o 
   3   0  18      447.28      120.88    360.66 o 
   4   0  18    10190.99    10209.56    406.59 o 
   5   0  18       35.73      542.86    517.81 o 
   6   0  18      347.94      117.65    429.14 o 
   7   0  18       53.79      234.13    397.80 o 
   8   0  18    14813.25    14965.37    583.35 o 
   9   0  18        3.20      464.82    556.90 o 
  10   0  18    15262.41    15426.33    633.81 o 
  11   0  18       93.88      201.13    675.98 o 
  12   0  18     7272.27     6782.20    849.18 o 
  13   0  18      902.09     1352.14    842.59 o 
   1   1  18      217.95      342.18    276.28 o 
   2   1  18     3806.53     4029.02    323.29 o 
   3   1  18      101.47      202.48    272.28 o 
   4   1  18     9965.16    10693.41    339.15 o 
   5   1  18      589.16      585.80    306.79 o 
   6   1  18    17436.78    17471.33    500.26 o 
   7   1  18     1294.38     1278.63    357.32 o 
   8   1  18    11798.86    12120.72    400.96 o 
   9   1  18      419.07      314.83    524.00 o 
  10   1  18      839.89     1684.20    542.86 o 
  11   1  18       57.69      639.02    466.08 o 
  12   1  18      176.06      359.73    565.88 o 
  13   1  18      145.57       20.66    442.71 o 
   0   2  18     4844.10     4517.75    410.03 o 
   1   2  18     1129.11     1317.92    315.79 o 
   2   2  18       33.10      586.65    250.31 o 
   3   2  18      216.14      410.89    260.37 o 
   4   2  18      304.21      713.16    274.82 o 
   5   2  18      260.72      499.46    310.13 o 
   6   2  18      627.92      873.16    282.32 o 
   7   2  18      165.08      180.04    314.82 o 
   8   2  18      259.64      714.12    348.86 o 
   9   2  18      131.59      162.53    367.72 o 
  10   2  18      167.36      179.23    499.93 o 
  11   2  18      341.69      645.32    451.46 o 
  12   2  18     1258.54     1634.06    483.85 o 
  13   2  18        5.67      393.25    442.59 o 
   1   3  18      347.26      166.64    270.44 o 
   2   3  18        4.60        0.00    250.38 o 
   3   3  18      663.17      378.33    264.87 o 
   4   3  18     1836.96     2131.25    264.52 o 
   5   3  18        4.58      539.90    270.41 o 
   6   3  18     8822.16     8852.56    369.52 o 
   7   3  18       52.59      245.90    359.45 o 
   8   3  18     2713.73     2725.98    332.38 o 
   9   3  18       31.83      778.86    386.58 o 
  10   3  18      369.51        0.00    390.40 o 
  11   3  18      255.31        0.00    469.39 o 
  12   3  18       11.01       88.66    440.30 o 
  13   3  18      101.45        0.00    517.07 o 
   0   4  18     9488.64     9200.14    433.46 o 
   1   4  18      150.94      607.92    299.74 o 
   2   4  18    12986.48    13175.38    347.33 o 
   3   4  18     2611.58     2823.25    266.34 o 
   4   4  18    11553.85    11484.53    406.13 o 
   5   4  18       14.41      443.14    287.34 o 
   6   4  18       22.56      397.29    317.55 o 
   7   4  18      125.31      301.59    322.36 o 
   8   4  18     6269.94     6525.70    396.52 o 
   9   4  18        2.76        0.00    378.19 o 
  10   4  18     7774.54     7694.01    457.56 o 
  11   4  18      175.02      451.83    409.52 o 
  12   4  18     4248.77     4685.69    481.14 o 
   1   5  18      177.46      532.13    264.30 o 
   2   5  18     8986.71     8821.05    306.71 o 
   3   5  18       26.45        0.00    277.34 o 
   4   5  18    17467.82    17277.09    347.36 o 
   5   5  18     1742.44     1737.35    354.54 o 
   6   5  18     7157.57     7682.65    310.55 o 
   7   5  18       41.95      263.67    304.99 o 
   8   5  18     5379.80     5425.00    347.19 o 
   9   5  18      385.18      484.00    345.74 o 
  10   5  18     4584.54     4428.76    398.14 o 
  11   5  18       34.11      584.49    448.70 o 
  12   5  18       24.60       27.42    407.04 o 
   0   6  18    15526.73    15198.21    394.19 o 
   1   6  18     1030.02     1094.35    274.59 o 
   2   6  18     7883.97     7469.43    281.31 o 
   3   6  18       10.05      444.52    299.24 o 
   4   6  18       67.05      360.12    288.68 o 
   5   6  18      412.78      489.09    281.86 o 
   6   6  18       55.92      455.17    355.51 o 
   7   6  18       50.64      577.32    341.99 o 
   8   6  18     1203.57      874.98    350.41 o 
   9   6  18      102.21      718.04    353.45 o 
  10   6  18     3907.38     3522.08    382.47 o 
  11   6  18      241.09      834.68    474.26 o 
   1   7  18      102.64       60.33    286.46 o 
   2   7  18     3091.18     3594.58    327.89 o 
   3   7  18      285.56      331.40    329.93 o 
   4   7  18      106.43       74.71    302.66 o 
   5   7  18      344.07     1049.38    320.64 o 
   6   7  18       36.20      474.58    311.86 o 
   7   7  18       84.10        0.00    346.52 o 
   8   7  18      104.15      393.12    349.27 o 
   9   7  18       35.45      617.34    356.00 o 
  10   7  18      300.81      270.60    355.83 o 
   0   8  18     9768.00    10853.32    488.93 o 
   1   8  18       73.78       43.92    269.26 o 
   2   8  18     8549.73     8498.69    307.91 o 
   3   8  18      264.66      507.76    335.47 o 
   4   8  18      389.94      610.45    289.62 o 
   5   8  18      230.77      471.46    304.38 o 
   6   8  18      142.67      508.30    366.67 o 
   7   8  18      645.13      793.50    319.03 o 
   8   8  18      607.61      948.03    388.72 o 
   9   8  18       53.56      257.73    387.39 o 
   1   9  18       78.61      420.92    280.96 o 
   2   9  18     5657.95     5994.07    312.64 o 
   3   9  18       54.68      171.43    304.75 o 
   4   9  18     6948.37     6715.39    317.16 o 
   5   9  18      385.85      210.93    344.28 o 
   6   9  18     5423.13     5296.33    333.89 o 
   7   9  18      484.71      227.14    343.73 o 
   8   9  18     4253.40     4235.51    390.53 o 
   0  10  18    14411.47    13330.49    482.52 o 
   1  10  18      232.16      618.51    296.53 o 
   2  10  18     6728.42     6201.41    346.08 o 
   3  10  18      142.92      117.89    333.56 o 
   4  10  18     1928.64     2143.34    323.14 o 
   5  10  18        4.61      401.40    323.30 o 
   6  10  18      445.63      211.89    355.05 o 
   1  11  18        1.18      235.21    336.14 o 
   2  11  18        3.29      123.28    352.89 o 
   3  11  18      253.20      625.99    319.39 o 
   1   1  19     2329.22     2492.28    268.47 o 
   2   1  19     2093.10     2506.46    325.86 o 
   3   1  19     4029.06     4344.66    314.38 o 
   4   1  19     3694.04     3793.80    307.50 o 
   5   1  19     1147.26     1403.88    310.03 o 
   6   1  19      720.94      745.48    328.03 o 
   7   1  19     2334.08     2473.60    303.50 o 
   8   1  19      377.54      971.58    352.75 o 
   9   1  19     1444.81     2110.51    417.40 o 
  10   1  19     2021.34     1951.24    467.92 o 
  11   1  19      743.82      121.81    664.29 o 
  12   1  19       82.54        0.00    439.41 o 
  13   1  19      247.37      239.46    415.90 o 
   0   2  19    11366.60    11818.45    436.49 o 
   1   2  19    24623.77    24069.36    364.72 o 
   2   2  19     3872.95     4317.69    274.93 o 
   3   2  19     2855.76     2900.54    310.26 o 
   4   2  19      519.40      895.33    279.02 o 
   5   2  19      173.70      113.39    287.96 o 
   6   2  19      381.54      432.11    277.30 o 
   7   2  19     1010.67     1181.04    324.25 o 
   8   2  19     1326.42     1780.42    356.37 o 
   9   2  19     3260.61     3387.00    455.01 o 
  10   2  19     3516.85     4004.61    470.05 o 
  11   2  19     4154.41     4130.78    485.52 o 
  12   2  19     4051.22     4134.63    468.41 o 
  13   2  19     5800.70     4549.89    501.41 o 
   1   3  19        8.23      333.47    291.90 o 
   2   3  19     2686.69     3290.40    291.73 o 
   3   3  19     5281.81     5206.95    291.85 o 
   4   3  19     6832.72     7371.10    304.90 o 
   5   3  19    13234.71    13085.10    322.33 o 
   6   3  19     8452.55     8783.92    353.56 o 
   7   3  19    10993.29    11619.16    365.18 o 
   8   3  19     4590.41     4960.86    352.48 o 
   9   3  19     2869.02     3080.25    381.51 o 
  10   3  19      343.74      799.54    401.85 o 
  11   3  19      208.53      438.72    430.84 o 
  12   3  19       42.92      342.28    486.19 o 
   0   4  19      106.84        0.00    378.40 o 
   1   4  19       88.68      327.08    332.88 o 
   2   4  19     1438.31     1987.55    267.68 o 
   3   4  19     3403.60     3470.47    282.47 o 
   4   4  19     1013.27     1032.78    249.73 o 
   5   4  19       76.40      632.67    277.95 o 
   6   4  19       88.31      552.97    333.22 o 
   7   4  19     3894.98     4006.49    358.75 o 
   8   4  19     1158.61      901.51    333.73 o 
   9   4  19     2133.62     2244.77    363.84 o 
  10   4  19     1158.96     1355.70    496.21 o 
  11   4  19      980.60     1367.67    422.58 o 
  12   4  19      350.33      441.75    465.41 o 
   1   5  19      578.72     1185.66    293.02 o 
   2   5  19     1201.44     1426.99    267.69 o 
   3   5  19     4126.64     3976.32    349.51 o 
   4   5  19      326.24      477.91    311.49 o 
   5   5  19      240.06      308.34    283.37 o 
   6   5  19       10.10      469.00    300.57 o 
   7   5  19       10.73      139.39    304.31 o 
   8   5  19       32.37      413.23    346.55 o 
   9   5  19      370.26      288.79    334.97 o 
  10   5  19      124.03       92.01    447.56 o 
  11   5  19      292.11      867.38    394.21 o 
   0   6  19     1995.93     2025.95    451.33 o 
   1   6  19    12921.96    12674.82    352.40 o 
   2   6  19     3103.91     3587.26    335.74 o 
   3   6  19     6783.21     6891.30    325.65 o 
   4   6  19     2634.97     2821.03    283.78 o 
   5   6  19     1041.89     1111.77    308.18 o 
   6   6  19      151.99        0.00    343.38 o 
   7   6  19       54.00        0.00    342.22 o 
   8   6  19      956.07     1094.79    335.50 o 
   9   6  19     1089.06      858.92    388.37 o 
  10   6  19     2014.95     2044.40    373.90 o 
  11   6  19     2629.39     3191.37    506.90 o 
   1   7  19      649.04      961.62    287.51 o 
   2   7  19      818.89     1564.19    264.77 o 
   3   7  19     1626.14     1522.09    289.86 o 
   4   7  19     3724.20     3906.87    330.41 o 
   5   7  19     9735.70     9108.88    364.50 o 
   6   7  19     5257.07     5644.03    365.05 o 
   7   7  19     5784.67     5684.69    444.88 o 
   8   7  19     2017.81     1693.62    364.27 o 
   9   7  19     1367.24      948.59    397.45 o 
  10   7  19      221.30      358.71    361.45 o 
   0   8  19     1235.29     1343.15    452.68 o 
   1   8  19     4644.60     4409.04    329.47 o 
   2   8  19     2178.77     2303.91    354.10 o 
   3   8  19     3981.59     3952.01    340.32 o 
   4   8  19     1637.72     1926.84    312.29 o 
   5   8  19     1394.52     1320.71    315.89 o 
   6   8  19       27.72        0.00    312.49 o 
   7   8  19      275.63      243.51    352.94 o 
   8   8  19     1617.27     1792.33    428.55 o 
   9   8  19     3202.67     2629.50    376.17 o 
   1   9  19       51.86      611.97    356.10 o 
   2   9  19      649.08      615.54    341.03 o 
   3   9  19     1935.92     1137.30    363.42 o 
   4   9  19      552.60     1271.27    330.57 o 
   5   9  19      317.68      707.37    314.85 o 
   6   9  19       65.26      262.62    314.38 o 
   7   9  19      723.80      877.67    368.76 o 
   0  10  19       22.24      160.69    450.53 o 
   1  10  19      598.15     1215.60    354.65 o 
   2  10  19      143.96      106.31    329.45 o 
   3  10  19      949.24     1364.89    352.40 o 
   4  10  19      545.64      900.28    365.12 o 
   5  10  19      246.20      334.93    326.03 o 
   1  11  19       43.07      493.99    366.56 o 
   2  11  19      160.07      107.13    351.58 o 
   0   0  20     1715.54     2321.06    686.35 o 
   1   0  20    16795.61    17156.07    466.39 o 
   2   0  20      255.66      422.62    396.95 o 
   3   0  20    13654.24    13860.22    490.61 o 
   4   0  20       20.67      538.22    444.51 o 
   5   0  20     3213.97     3243.66    514.72 o 
   6   0  20      770.96      858.89    447.12 o 
   7   0  20     2404.21     2661.95    422.60 o 
   8   0  20        0.30      295.81    482.95 o 
   9   0  20    14889.99    15458.20    706.65 o 
  10   0  20      283.23        0.00    801.33 o 
  11   0  20    12177.31    13510.40    845.53 o 
  12   0  20       21.29        0.00    594.69 o 
   1   1  20     3574.54     3591.79    258.26 o 
   2   1  20        0.89      284.24    299.02 o 
   3   1  20    10689.17    10311.75    327.77 o 
   4   1  20        5.85      360.15    326.12 o 
   5   1  20    14822.70    15943.00    371.28 o 
   6   1  20       19.28      358.60    300.31 o 
   7   1  20    10999.65    11779.74    408.56 o 
   8   1  20        9.45      355.96    340.39 o 
   9   1  20     4886.16     5104.00    444.15 o 
  10   1  20      105.16      833.27    467.87 o 
  11   1  20      105.98      116.54    490.15 o 
  12   1  20       14.09       86.48    425.35 o 
   0   2  20      431.08      576.05    402.30 o 
   1   2  20      402.92      636.24    292.60 o 
   2   2  20        0.30      268.34    311.58 o 
   3   2  20       74.69       45.92    274.99 o 
   4   2  20       52.26      186.76    312.97 o 
   5   2  20       72.22      318.77    285.72 o 
   6   2  20        3.95      127.79    315.71 o 
   7   2  20       13.48        0.00    290.87 o 
   8   2  20      259.06      519.85    365.41 o 
   9   2  20       83.70      235.16    467.27 o 
  10   2  20       13.40        0.00    505.84 o 
  11   2  20      746.83     1036.78    529.34 o 
  12   2  20      388.73      143.31    562.84 o 
   1   3  20       24.68        0.00    276.88 o 
   2   3  20      282.59      123.30    288.98 o 
   3   3  20      510.95      618.24    275.81 o 
   4   3  20       99.43      248.77    306.59 o 
   5   3  20     4911.26     4828.99    301.93 o 
   6   3  20      102.29      374.78    290.75 o 
   7   3  20     6569.56     6672.33    360.59 o 
   8   3  20      114.76      439.06    334.39 o 
   9   3  20      611.32      703.80    414.03 o 
  10   3  20       52.50      276.34    382.51 o 
  11   3  20      949.46      792.98    491.21 o 
  12   3  20        0.03      511.21    855.72 o 
   0   4  20     1297.06     1851.61    384.36 o 
   1   4  20    13643.99    13728.37    345.30 o 
   2   4  20      133.35      497.28    309.31 o 
   3   4  20     4812.01     4945.90    331.26 o 
   4   4  20      211.36      590.35    294.85 o 
   5   4  20       40.48      328.55    277.89 o 
   6   4  20        8.08      157.49    287.49 o 
   7   4  20     3487.83     3796.67    334.25 o 
   8   4  20       46.14        0.00    341.83 o 
   9   4  20     4293.05     3851.12    358.98 o 
  10   4  20        0.02      281.79    443.33 o 
  11   4  20     3612.31     2922.08    454.56 o 
   1   5  20      425.22      486.97    259.52 o 
   2   5  20        0.64      452.97    324.70 o 
   3   5  20     7904.28     8051.55    308.71 o 
   4   5  20      105.71      325.84    269.89 o 
   5   5  20    12366.37    12466.78    348.24 o 
   6   5  20        9.72        0.00    322.55 o 
   7   5  20     9825.72     9247.90    355.00 o 
   8   5  20        3.06       72.62    326.36 o 
   9   5  20     5088.15     4774.22    419.75 o 
  10   5  20       24.96      452.44    398.93 o 
  11   5  20      660.75      511.94    423.69 o 
   0   6  20      283.23      474.89    389.66 o 
   1   6  20    13535.98    13347.88    316.56 o 
   2   6  20      353.83      210.36    292.30 o 
   3   6  20     1166.27     1082.49    326.16 o 
   4   6  20       65.01        0.00    310.99 o 
   5   6  20      893.17      871.34    309.55 o 
   6   6  20       51.85      148.27    321.86 o 
   7   6  20      349.97      431.28    331.82 o 
   8   6  20      145.85      266.90    320.75 o 
   9   6  20     1007.63     1053.45    364.97 o 
  10   6  20       34.30      507.91    379.21 o 
   1   7  20      324.21      531.06    316.09 o 
   2   7  20       12.04      219.25    356.09 o 
   3   7  20      282.82      909.25    300.48 o 
   4   7  20       43.13      342.62    293.36 o 
   5   7  20        6.51      230.76    314.57 o 
   6   7  20       37.13      521.07    371.76 o 
   7   7  20      388.35      773.30    369.13 o 
   8   7  20       22.02      177.25    337.91 o 
   9   7  20      641.98      395.32    371.80 o 
   0   8  20       32.01        0.00    415.86 o 
   1   8  20     5803.54     5845.69    311.08 o 
   2   8  20      104.86      799.99    301.28 o 
   3   8  20     2089.93     1912.35    318.73 o 
   4   8  20       26.51      178.51    321.92 o 
   5   8  20       30.35      402.81    328.79 o 
   6   8  20       16.01      659.41    337.53 o 
   7   8  20      134.78      273.57    359.37 o 
   8   8  20      152.03       92.83    371.69 o 
   1   9  20     1768.02     1833.95    300.34 o 
   2   9  20        8.40      167.94    311.51 o 
   3   9  20     7274.98     7186.87    327.53 o 
   4   9  20        4.82        0.00    327.18 o 
   5   9  20     6267.52     6076.05    367.89 o 
   6   9  20        0.02        0.00    365.96 o 
   7   9  20     3842.38     3303.70    389.68 o 
   0  10  20      135.44        0.00    544.69 o 
   1  10  20     8250.58     7062.94    347.13 o 
   2  10  20       39.63      452.16    337.60 o 
   3  10  20     2462.33     2071.52    357.83 o 
   4  10  20       20.68      346.98    374.32 o 
   1   1  21     2014.50     2331.32    306.17 o 
   2   1  21     1569.93     1538.73    280.78 o 
   3   1  21     1516.84     1590.89    281.44 o 
   4   1  21     2534.22     3169.32    307.97 o 
   5   1  21     3253.44     3497.90    337.21 o 
   6   1  21     1483.95     1725.44    298.60 o 
   7   1  21     1238.56     1568.56    329.22 o 
   8   1  21     1393.34     1497.75    356.16 o 
   9   1  21     2084.19     2375.36    404.59 o 
  10   1  21      797.74      770.06    407.86 o 
  11   1  21       51.56      757.81    430.47 o 
  12   1  21       12.89      221.86    469.34 o 
   0   2  21    10231.53     9820.18    497.59 o 
   1   2  21     7639.29     7784.93    303.73 o 
   2   2  21     5209.77     5442.26    319.08 o 
   3   2  21      243.24      515.17    301.54 o 
   4   2  21       10.25      382.51    306.76 o 
   5   2  21      240.76      303.63    295.77 o 
   6   2  21      522.12      583.23    325.37 o 
   7   2  21     1469.58     1877.86    353.63 o 
   8   2  21      745.85     1292.06    402.85 o 
   9   2  21     3008.70     3573.43    450.59 o 
  10   2  21     2404.92     1288.85    418.22 o 
  11   2  21     4075.55     4165.34    750.94 o 
  12   2  21     4368.15     4179.64    532.48 o 
   1   3  21       34.69      398.15    269.98 o 
   2   3  21      414.35      836.97    290.72 o 
   3   3  21     7936.59     8352.89    307.35 o 
   4   3  21     7811.21     8498.41    321.15 o 
   5   3  21     8428.31     8564.27    335.23 o 
   6   3  21    11173.62    11105.71    360.09 o 
   7   3  21    10235.98    10186.33    345.99 o 
   8   3  21     3674.65     3388.26    332.59 o 
   9   3  21     2209.26     2102.74    417.23 o 
  10   3  21     1182.86      617.53    515.18 o 
  11   3  21      376.04        0.00    506.13 o 
   0   4  21      262.49      664.58    447.69 o 
   1   4  21        9.69        0.00    302.01 o 
   2   4  21      525.96      724.44    293.18 o 
   3   4  21      767.12      692.72    281.61 o 
   4   4  21     1085.29      964.12    285.85 o 
   5   4  21      167.92      483.05    284.52 o 
   6   4  21      188.58      429.75    338.55 o 
   7   4  21      796.39      588.93    301.30 o 
   8   4  21     1461.10     1454.16    365.71 o 
   9   4  21     1808.00     1474.10    391.05 o 
  10   4  21     1105.00     1651.56    404.79 o 
  11   4  21      722.29      390.71    433.35 o 
   1   5  21       13.15      699.97    342.15 o 
   2   5  21     1853.89     2262.98    336.58 o 
   3   5  21     1102.54     1706.64    328.33 o 
   4   5  21      319.71     1008.08    340.11 o 
   5   5  21        5.41      601.18    358.84 o 
   6   5  21      378.68      552.28    327.61 o 
   7   5  21       19.73      245.61    362.85 o 
   8   5  21        1.52        0.00    428.28 o 
   9   5  21      164.89      283.35    389.80 o 
  10   5  21      583.67      665.42    432.95 o 
   0   6  21     4001.13     4578.40    411.34 o 
   1   6  21     6321.72     6622.82    329.53 o 
   2   6  21     3087.33     3070.96    302.44 o 
   3   6  21     4256.81     4341.25    320.42 o 
   4   6  21     1018.31     1455.85    358.51 o 
   5   6  21        3.05      310.33    299.30 o 
   6   6  21       21.43        0.00    294.50 o 
   7   6  21       45.32      589.86    341.87 o 
   8   6  21      215.51      321.21    326.92 o 
   9   6  21     1233.30     1382.58    346.35 o 
  10   6  21     1757.97     1189.77    477.71 o 
   1   7  21      177.14      123.90    306.53 o 
   2   7  21      772.16      803.53    284.72 o 
   3   7  21     2500.61     2678.07    356.32 o 
   4   7  21     3764.38     3669.55    319.46 o 
   5   7  21     4887.28     4432.06    437.21 o 
   6   7  21     5531.33     5211.02    382.78 o 
   7   7  21     7941.77     7392.49    379.78 o 
   8   7  21     2796.12     1576.15    393.99 o 
   9   7  21      788.26      589.91    354.66 o 
   0   8  21     1965.44     2371.90    504.30 o 
   1   8  21     3506.17     3685.97    325.96 o 
   2   8  21     1190.87     1343.03    305.80 o 
   3   8  21     1213.02     1324.51    318.82 o 
   4   8  21     1381.16     2054.42    341.26 o 
   5   8  21      752.71      262.72    317.87 o 
   6   8  21      100.48      568.80    362.47 o 
   7   8  21      342.97      563.42    351.42 o 
   1   9  21      111.56        0.00    322.50 o 
   2   9  21      796.61      931.27    359.38 o 
   3   9  21      172.53      469.41    363.01 o 
   4   9  21      392.01      504.26    324.66 o 
   5   9  21     1651.12     1650.36    345.16 o 
   6   9  21      637.69      375.70    346.55 o 
   0  10  21      131.24        0.00    463.06 o 
   1  10  21      290.36      311.72    340.68 o 
   2  10  21      175.26      660.84    398.43 o 
   3  10  21      151.32      275.03    349.31 o 
   0   0  22     6378.47     6854.46    548.81 o 
   1   0  22     3617.04     3493.18    389.60 o 
   2   0  22    10578.22    10694.39    493.56 o 
   3   0  22      400.13        0.00    384.50 o 
   4   0  22     3096.72     4104.50    441.11 o 
   5   0  22      191.41      100.07    656.68 o 
   6   0  22       40.23      614.08    469.56 o 
   7   0  22       22.99      480.82    466.72 o 
   8   0  22    11672.25    11401.07    654.73 o 
   9   0  22      183.80       35.72    554.68 o 
  10   0  22    10238.31    11159.26   1586.66 o 
  11   0  22      557.18     1472.43    774.72 o 
   1   1  22       19.79       61.37    286.84 o 
   2   1  22     3068.43     3309.44    297.04 o 
   3   1  22      236.96      407.59    261.47 o 
   4   1  22     9255.35     9815.20    346.73 o 
   5   1  22      288.56      423.19    273.10 o 
   6   1  22    12308.11    13274.51    355.24 o 
   7   1  22      249.78      641.98    328.22 o 
   8   1  22     7258.62     7310.15    423.67 o 
   9   1  22       20.68        0.00    399.13 o 
  10   1  22     1032.10     1057.74    532.20 o 
  11   1  22       12.80       87.75    498.09 o 
   0   2  22     1220.09     1021.72    505.47 o 
   1   2  22      484.62      611.22    333.83 o 
   2   2  22        7.44      380.69    290.65 o 
   3   2  22        9.72        0.00    339.06 o 
   4   2  22       21.23      425.76    305.26 o 
   5   2  22       54.42      407.82    326.24 o 
   6   2  22      441.93      334.28    353.84 o 
   7   2  22        1.86      391.67    406.09 o 
   8   2  22      128.70        0.00    382.52 o 
   9   2  22       11.49      179.83    423.41 o 
  10   2  22      421.26      370.98    483.66 o 
  11   2  22      101.93      629.32    461.09 o 
   1   3  22     1076.70     1053.56    296.10 o 
   2   3  22      462.34     1181.09    282.52 o 
   3   3  22       50.26      138.12    283.55 o 
   4   3  22     1045.03     1542.71    350.94 o 
   5   3  22       59.63      309.65    308.03 o 
   6   3  22     7426.85     7415.87    345.33 o 
   7   3  22      149.00      237.97    323.34 o 
   8   3  22     2061.99     1977.12    363.53 o 
   9   3  22      134.11        0.00    395.93 o 
  10   3  22      288.12      591.18    488.30 o 
  11   3  22        1.02      153.16    513.86 o 
   0   4  22     6561.05     6496.86    448.01 o 
   1   4  22      600.55      477.30    274.64 o 
   2   4  22     5644.35     5722.30    294.52 o 
   3   4  22       15.94        0.00    279.51 o 
   4   4  22     2725.69     3071.00    319.50 o 
   5   4  22       12.80      389.63    285.41 o 
   6   4  22      625.75     1181.07    367.15 o 
   7   4  22        2.21        0.00    336.02 o 
   8   4  22     2518.20     2780.25    375.86 o 
   9   4  22       75.97      572.11    374.44 o 
  10   4  22     3705.24     3487.11    453.70 o 
   1   5  22      156.38      134.62    287.99 o 
   2   5  22     3289.03     3338.81    331.02 o 
   3   5  22        9.85      605.49    355.60 o 
   4   5  22    11516.55    11706.77    340.26 o 
   5   5  22       22.33        0.00    367.73 o 
   6   5  22     9096.90     8593.98    385.84 o 
   7   5  22       23.47      241.77    345.03 o 
   8   5  22     5521.61     5133.31    406.14 o 
   9   5  22        1.81      588.80    383.45 o 
  10   5  22     2370.68     1764.42    449.38 o 
   0   6  22    11575.88    10884.61    488.15 o 
   1   6  22       48.63      290.80    323.60 o 
   2   6  22     4383.17     4371.07    377.62 o 
   3   6  22      395.33      410.30    312.34 o 
   4   6  22      305.12        0.00    307.90 o 
   5   6  22       30.60      340.95    308.58 o 
   6   6  22       73.22      153.35    338.23 o 
   7   6  22       21.45      131.35    392.35 o 
   8   6  22      314.28      109.84    384.73 o 
   9   6  22      127.27      725.51    443.61 o 
   1   7  22       88.04      406.58    294.05 o 
   2   7  22      861.52     1223.84    344.54 o 
   3   7  22       91.98      329.65    302.97 o 
   4   7  22       60.50      553.58    381.97 o 
   5   7  22       23.31      336.09    335.54 o 
   6   7  22       54.49      108.66    331.69 o 
   7   7  22       10.01      249.07    362.56 o 
   8   7  22      281.27      148.24    330.04 o 
   0   8  22     3309.93     3103.61    456.78 o 
   1   8  22       44.28      664.89    333.34 o 
   2   8  22     4149.69     3805.05    376.90 o 
   3   8  22       22.00      436.32    338.48 o 
   4   8  22      323.88      264.76    340.35 o 
   5   8  22       13.91      229.58    362.07 o 
   6   8  22        1.88        0.00    352.07 o 
   1   9  22        0.11      232.46    359.36 o 
   2   9  22     3950.11     3631.37    349.07 o 
   3   9  22        6.68      249.68    353.25 o 
   4   9  22     5694.21     5073.73    458.85 o 
   1   1  23     4932.11     4980.75    338.10 o 
   2   1  23      803.52      977.29    273.99 o 
   3   1  23     1479.90     1725.76    274.51 o 
   4   1  23     2268.72     2123.21    283.04 o 
   5   1  23      573.49     1379.82    346.73 o 
   6   1  23     1866.96     2235.20    313.40 o 
   7   1  23      332.21      716.21    348.94 o 
   8   1  23      907.79     1039.54    337.66 o 
   9   1  23      698.76      687.68    453.70 o 
  10   1  23      532.55      318.87    458.55 o 
  11   1  23      206.53      391.00    475.87 o 
   0   2  23    13878.13    14615.53    577.08 o 
   1   2  23     5829.26     6430.35    398.34 o 
   2   2  23     6535.72     6821.83    330.05 o 
   3   2  23      357.79      464.87    311.18 o 
   4   2  23     2186.78     2230.56    337.53 o 
   5   2  23        4.67      674.33    355.67 o 
   6   2  23      156.39      472.79    320.79 o 
   7   2  23       63.98       82.05    351.39 o 
   8   2  23     1773.36     1921.71    332.53 o 
   9   2  23      659.56     1031.96    459.72 o 
  10   2  23     3881.87     3179.81    513.32 o 
   1   3  23        5.31      207.79    293.76 o 
   2   3  23     2175.89     2908.12    304.13 o 
   3   3  23     4355.50     4303.93    319.36 o 
   4   3  23     5524.68     5608.91    344.90 o 
   5   3  23     4450.56     4476.18    395.24 o 
   6   3  23     7326.86     7425.87    369.36 o 
   7   3  23     2960.93     3150.51    339.22 o 
   8   3  23     3301.46     3359.16    352.04 o 
   9   3  23     1118.16      905.56    477.12 o 
  10   3  23      527.26      754.35    491.46 o 
   0   4  23      556.01      893.89    479.95 o 
   1   4  23       63.66      237.45    322.62 o 
   2   4  23     2014.37     2204.95    294.43 o 
   3   4  23     3641.35     3461.56    334.99 o 
   4   4  23      779.17     1114.67    346.96 o 
   5   4  23     1224.19      771.40    337.02 o 
   6   4  23       10.73      362.33    325.76 o 
   7   4  23      591.70      486.73    344.62 o 
   8   4  23      924.66     1329.90    370.40 o 
   9   4  23     1125.07     1720.25    406.19 o 
  10   4  23     1027.49     1117.11    439.06 o 
   1   5  23      576.96      491.58    296.79 o 
   2   5  23      157.45      472.50    281.08 o 
   3   5  23     1725.75     1724.11    321.09 o 
   4   5  23      129.76      343.78    321.14 o 
   5   5  23      219.16     1122.79    398.46 o 
   6   5  23      441.31      735.33    346.04 o 
   7   5  23      180.50      268.97    370.71 o 
   8   5  23      160.79      433.74    430.00 o 
   9   5  23      283.21      437.83    390.54 o 
   0   6  23     7006.33     7163.27    674.78 o 
   1   6  23      796.00     1304.82    363.29 o 
   2   6  23     4802.51     5092.27    338.04 o 
   3   6  23      126.10        0.00    311.71 o 
   4   6  23     1061.53     1057.41    320.04 o 
   5   6  23        0.31       27.10    324.50 o 
   6   6  23       65.26      454.60    328.33 o 
   7   6  23      132.57      339.40    415.97 o 
   8   6  23      580.28      390.16    471.66 o 
   1   7  23      157.23      860.08    377.49 o 
   2   7  23      532.42      791.86    320.77 o 
   3   7  23      808.50      833.47    352.59 o 
   4   7  23     3550.73     3235.12    478.03 o 
   5   7  23     3179.15     2840.04    342.47 o 
   6   7  23     4869.95     4143.14    377.09 o 
   7   7  23     2646.54     1901.68    402.13 o 
   0   8  23     4865.20     4583.04    524.85 o 
   1   8  23      255.34      998.83    341.53 o 
   2   8  23     3148.40     2815.49    339.49 o 
   3   8  23     1161.98      706.48    351.76 o 
   4   8  23      699.62     1398.45    395.17 o 
   5   8  23      433.47      896.34    376.47 o 
   1   9  23       36.33        0.00    346.40 o 
   2   9  23      179.56      125.97    361.05 o 
   3   9  23      347.59      413.20    324.23 o 
   0   0  24     5883.30     6577.89   1039.47 o 
   1   0  24    15555.91    15538.24    485.08 o 
   2   0  24     2225.36     2514.74    443.75 o 
   3   0  24     4038.38     4481.32    390.93 o 
   4   0  24        0.76      178.27    483.11 o 
   5   0  24      431.82      976.98    491.87 o 
   6   0  24      506.75      744.25    451.24 o 
   7   0  24     1543.91     1468.43    497.29 o 
   8   0  24       21.84      586.32    528.32 o 
   9   0  24     6081.98     5790.82    573.57 o 
  10   0  24      244.03     1487.91   1539.73 o 
   1   1  24      320.01      421.65    303.47 o 
   2   1  24        2.88      578.34    297.08 o 
   3   1  24     1667.48     1925.19    343.96 o 
   4   1  24      177.79      736.54    342.66 o 
   5   1  24     5745.44     6400.33    323.06 o 
   6   1  24      466.53      426.23    321.08 o 
   7   1  24     5974.34     6059.01    404.55 o 
   8   1  24      364.47      618.82    398.40 o 
   9   1  24     2178.58     1270.41    391.41 o 
  10   1  24      167.27       76.34    494.27 o 
   0   2  24       42.94      749.25    478.72 o 
   1   2  24     1302.72     1926.36    324.17 o 
   2   2  24       79.95        0.00    314.13 o 
   3   2  24       19.96      326.73    335.70 o 
   4   2  24        7.05      747.61    341.06 o 
   5   2  24      973.86     1091.02    368.93 o 
   6   2  24        0.34      194.53    341.44 o 
   7   2  24       24.16      200.28    329.44 o 
   8   2  24      426.19      758.17    388.32 o 
   9   2  24        2.89      427.36    423.55 o 
  10   2  24        2.90        0.00    505.77 o 
   1   3  24      403.20        0.00    319.23 o 
   2   3  24     1290.05     1502.86    361.11 o 
   3   3  24      836.12      696.06    312.23 o 
   4   3  24      194.77      335.23    329.62 o 
   5   3  24     3082.27     3048.09    340.61 o 
   6   3  24       90.69        0.00    336.40 o 
   7   3  24     1194.88     1320.48    371.16 o 
   8   3  24        0.57      200.92    424.61 o 
   9   3  24      329.06      633.27    409.19 o 
   0   4  24     1055.81     1476.61    441.05 o 
   1   4  24     4714.35     4986.99    318.08 o 
   2   4  24      983.46     1122.10    309.64 o 
   3   4  24     6335.96     6926.46    382.48 o 
   4   4  24       36.30      436.68    295.45 o 
   5   4  24     1860.07     1955.86    330.10 o 
   6   4  24      167.12      764.25    362.94 o 
   7   4  24      688.51     1193.73    352.64 o 
   8   4  24       17.80        0.00    429.63 o 
   9   4  24     3772.03     3188.77    429.36 o 
   1   5  24     1159.93     1376.61    320.75 o 
   2   5  24       50.23      203.87    347.30 o 
   3   5  24     9132.82     8970.86    324.06 o 
   4   5  24      594.98     1291.22    342.08 o 
   5   5  24     5548.51     5469.19    372.40 o 
   6   5  24      447.47      480.91    338.67 o 
   7   5  24     3528.72     2983.32    370.46 o 
   8   5  24      135.87      729.31    411.36 o 
   0   6  24        1.41      405.26    557.92 o 
   1   6  24     5164.03     5201.22    317.77 o 
   2   6  24       90.62      159.76    359.08 o 
   3   6  24     1740.59     1617.88    366.30 o 
   4   6  24      510.91      284.41    320.56 o 
   5   6  24       32.36      377.49    356.49 o 
   6   6  24       80.35      519.93    374.49 o 
   7   6  24       88.07      374.82    353.71 o 
   1   7  24      407.89      358.94    337.20 o 
   2   7  24        0.02      452.94    335.10 o 
   3   7  24      325.86      379.40    347.67 o 
   4   7  24       10.35      304.53    346.82 o 
   5   7  24        3.95      216.74    343.53 o 
   6   7  24       90.11        0.22    379.10 o 
   0   8  24      671.05      571.55    488.95 o 
   1   8  24     3347.62     2817.98    322.85 o 
   2   8  24      738.75     1098.76    323.57 o 
   3   8  24     1798.11     2132.06    361.43 o 
   4   8  24       32.00       29.46    387.92 o 
   1   1  25     1013.14      909.21    320.57 o 
   2   1  25     1091.14     1597.81    293.37 o 
   3   1  25     1481.73     2457.25    305.55 o 
   4   1  25      456.53      793.65    320.26 o 
   5   1  25     2003.38     2369.82    360.60 o 
   6   1  25       30.01      100.76    374.52 o 
   7   1  25     1238.45     1409.71    356.34 o 
   8   1  25       92.92      152.26    360.05 o 
   9   1  25      614.02      805.88    404.37 o 
   0   2  25     2120.29     3103.27    507.01 o 
   1   2  25    10826.39    11305.42    359.06 o 
   2   2  25     2646.37     2663.40    331.89 o 
   3   2  25     6660.28     6675.21    324.89 o 
   4   2  25      157.79        0.00    321.85 o 
   5   2  25     1331.56     1355.69    344.99 o 
   6   2  25       39.09      356.57    361.68 o 
   7   2  25      245.05      272.18    351.82 o 
   8   2  25      112.77      619.63    387.38 o 
   9   2  25     2134.45     1821.54    385.39 o 
   1   3  25      214.14      780.82    322.70 o 
   2   3  25      183.74      230.63    339.97 o 
   3   3  25     5929.64     6265.79    342.94 o 
   4   3  25     1606.81     1744.20    357.27 o 
   5   3  25     5917.07     6005.56    365.06 o 
   6   3  25     1298.12     1630.88    354.94 o 
   7   3  25     3860.85     3809.77    381.30 o 
   8   3  25      515.66      408.02    423.46 o 
   9   3  25     1207.84     1181.97    452.21 o 
   0   4  25        3.15      538.06    410.00 o 
   1   4  25     1789.18     1661.37    315.04 o 
   2   4  25      327.48      870.37    318.96 o 
   3   4  25     3273.65     2988.00    339.41 o 
   4   4  25     1730.61     1975.39    348.97 o 
   5   4  25      733.27     1332.87    348.63 o 
   6   4  25        2.36      823.90    357.42 o 
   7   4  25       77.94      372.10    373.23 o 
   8   4  25      984.75     1013.07    417.15 o 
   1   5  25       33.28      223.20    309.07 o 
   2   5  25      476.51      753.54    320.53 o 
   3   5  25      294.80     1133.33    307.15 o 
   4   5  25      129.40      202.19    314.32 o 
   5   5  25      365.45     1414.93    355.17 o 
   6   5  25      218.81      537.18    381.93 o 
   7   5  25      249.19      487.31    369.68 o 
   0   6  25      833.57      813.77    479.88 o 
   1   6  25     3714.64     3637.84    331.26 o 
   2   6  25      743.18      738.23    312.18 o 
   3   6  25     2064.83     1869.21    360.52 o 
   4   6  25      119.56     1027.05    346.16 o 
   5   6  25        1.49        0.00    366.02 o 
   6   6  25       10.85      354.50    354.59 o 
   1   7  25      282.70      209.60    368.96 o 
   2   7  25        0.97      499.34    364.86 o 
   3   7  25     2059.83     2083.39    359.61 o 
   4   7  25      806.12      861.32    354.50 o 
   5   7  25     3712.14     2419.47    510.92 o 
   0   8  25      490.85        0.00    471.35 o 
   1   8  25     3550.90     3233.21    375.34 o 
   2   8  25      350.26      232.32    393.90 o 
   0   0  26    13003.35    13398.36    831.21 o 
   1   0  26     1091.01     1434.48    442.48 o 
   2   0  26     8331.03     8094.54    445.48 o 
   3   0  26      450.43      824.15    418.38 o 
   4   0  26     4930.65     5355.16    532.76 o 
   5   0  26       10.05        0.00    515.19 o 
   6   0  26      933.89     1275.95    480.27 o 
   7   0  26      268.28      144.38    531.38 o 
   8   0  26     2523.60     2149.66    573.37 o 
   9   0  26      189.12     1018.27    540.34 o 
   1   1  26      542.34      586.32    304.05 o 
   2   1  26     1031.90     1923.63    331.60 o 
   3   1  26     1263.72     1402.02    295.18 o 
   4   1  26     2629.20     2843.17    348.63 o 
   5   1  26      471.28      809.11    337.05 o 
   6   1  26     3460.62     3321.47    342.16 o 
   7   1  26      193.30       17.49    372.84 o 
   8   1  26     1610.33     1324.16    369.43 o 
   0   2  26     1130.79     1472.74    495.48 o 
   1   2  26      179.87      247.41    345.31 o 
   2   2  26      626.77      983.89    314.21 o 
   3   2  26      212.82      429.45    290.17 o 
   4   2  26       16.13      218.95    317.12 o 
   5   2  26       65.90        0.00    349.95 o 
   6   2  26       28.81      334.34    325.41 o 
   7   2  26      173.52      543.42    346.75 o 
   8   2  26      205.48        0.00    353.22 o 
   1   3  26      329.91      626.05    325.39 o 
   2   3  26        2.69      533.05    351.67 o 
   3   3  26      680.92      798.66    348.93 o 
   4   3  26      814.51      920.91    386.73 o 
   5   3  26      159.41      442.57    371.16 o 
   6   3  26     3358.21     3301.23    359.93 o 
   7   3  26      171.76      138.07    401.73 o 
   8   3  26     1086.58      926.58    423.81 o 
   0   4  26     4709.24     5441.75    425.25 o 
   1   4  26     1047.93     1298.87    344.67 o 
   2   4  26     4117.96     4532.17    391.91 o 
   3   4  26      281.61        0.00    359.42 o 
   4   4  26     3259.83     3123.80    325.00 o 
   5   4  26        0.47      440.96    377.18 o 
   6   4  26       25.48      895.53    362.03 o 
   7   4  26        0.56      248.26    369.36 o 
   1   5  26       65.32        0.00    309.42 o 
   2   5  26     2088.55     2124.85    320.22 o 
   3   5  26      439.93      294.78    327.42 o 
   4   5  26     4699.96     4453.03    350.35 o 
   5   5  26     2383.25     2668.57    375.12 o 
   6   5  26     3398.27     3175.91    385.99 o 
   0   6  26     6250.27     5584.15    554.99 o 
   1   6  26       83.76      491.75    329.24 o 
   2   6  26     4488.64     3720.01    345.14 o 
   3   6  26      571.74      730.85    335.72 o 
   4   6  26       25.26      309.83    340.65 o 
   5   6  26      368.92      629.11    349.96 o 
   1   7  26       18.55      976.82    386.45 o 
   2   7  26       78.12      503.63    378.85 o 
   3   7  26        6.89      163.30    375.46 o 
   1   1  27     1900.70     1540.38    306.43 o 
   2   1  27      925.53     1078.47    309.72 o 
   3   1  27      116.36      317.97    326.36 o 
   4   1  27     1671.88     1967.90    298.67 o 
   5   1  27       40.73      355.17    349.15 o 
   6   1  27     2706.02     2933.50    375.33 o 
   7   1  27        2.22      258.71    365.62 o 
   8   1  27     1267.60      688.60    414.79 o 
   0   2  27     8054.13     8977.27    544.54 o 
   1   2  27     2039.22     1806.35    347.50 o 
   2   2  27     4243.54     4944.52    339.57 o 
   3   2  27       41.79      378.48    355.74 o 
   4   2  27     2252.11     1978.33    334.85 o 
   5   2  27        7.00      487.35    330.56 o 
   6   2  27        3.37      138.46    354.11 o 
   7   2  27        7.20      426.07    413.14 o 
   1   3  27       92.09        0.00    327.12 o 
   2   3  27     1785.45     2005.24    353.43 o 
   3   3  27      556.21      477.90    336.50 o 
   4   3  27     5906.22     5796.70    387.19 o 
   5   3  27      546.50      632.11    383.44 o 
   6   3  27     6362.54     5853.63    442.05 o 
   7   3  27      199.14      750.59    380.24 o 
   0   4  27     1547.06     1583.74    416.08 o 
   1   4  27      178.46      501.80    366.95 o 
   2   4  27     2189.89     1943.26    377.32 o 
   3   4  27      655.84      977.31    373.59 o 
   4   4  27      300.37      696.68    331.46 o 
   5   4  27      311.85      993.69    373.15 o 
   6   4  27       53.14      354.09    364.49 o 
   1   5  27      156.64      449.83    311.99 o 
   2   5  27      253.09      536.18    344.63 o 
   3   5  27      301.81      854.51    363.59 o 
   4   5  27      197.93      505.52    371.59 o 
   5   5  27       84.58       84.48    383.77 o 
   0   6  27     2118.14     1073.91    600.17 o 
   1   6  27     1245.52     1172.23    334.65 o 
   2   6  27     1995.27     1921.72    336.89 o 
   3   6  27      150.22      352.40    342.22 o 
   0   0  28     3526.93     4094.16    611.01 o 
   1   0  28     7794.39     7757.86    525.04 o 
   2   0  28     1983.99     2964.90    580.66 o 
   3   0  28     3551.73     3092.44    533.75 o 
   4   0  28      272.35     1642.47    538.04 o 
   5   0  28     1018.11     1360.21    507.77 o 
   6   0  28        9.14      780.16    509.14 o 
   7   0  28      255.17      880.56    633.58 o 
   1   1  28      215.89      832.64    353.01 o 
   2   1  28      984.93     1217.23    323.16 o 
   3   1  28     1605.83     1876.26    356.80 o 
   4   1  28     1047.07     1650.94    398.25 o 
   5   1  28     2222.40     2447.02    376.48 o 
   6   1  28      265.09      868.28    391.98 o 
   0   2  28        6.74      848.47    478.86 o 
   1   2  28      809.67      752.13    340.34 o 
   2   2  28      115.77      479.21    321.74 o 
   3   2  28      386.58      206.30    314.53 o 
   4   2  28      329.51      545.02    353.28 o 
   5   2  28        2.52      204.84    342.48 o 
   6   2  28      139.10        0.00    352.16 o 
   1   3  28       10.20      280.55    325.43 o 
   2   3  28      627.41      706.98    341.43 o 
   3   3  28      289.19      638.06    329.49 o 
   4   3  28      442.20     1020.76    329.57 o 
   5   3  28     1687.20     1433.48    363.14 o 
   6   3  28       32.85        0.00    369.59 o 
   0   4  28     2117.87     3085.30    703.73 o 
   1   4  28     1822.69     2635.65    615.61 o 
   2   4  28      959.84      679.97    354.48 o 
   3   4  28     1648.82     1737.12    375.97 o 
   4   4  28        1.01      222.57    394.92 o 
   5   4  28      137.98      428.46    390.95 o 
   1   5  28      321.10      673.05    330.70 o 
   2   5  28      175.14      786.33    337.83 o 
   3   5  28     2741.16     2322.35    381.94 o 
   1   1  29      140.95      244.55    332.38 o 
   2   1  29      350.40      447.36    329.99 o 
   3   1  29      610.92      754.01    386.90 o 
   4   1  29       26.11      472.68    340.83 o 
   5   1  29     1456.96      988.11    355.28 o 
   0   2  29      458.70     1190.76    451.42 o 
   1   2  29     5209.65     4788.67    365.98 o 
   2   2  29      103.17        0.00    331.64 o 
   3   2  29     2876.84     2921.33    332.08 o 
   4   2  29       15.23      293.51    345.08 o 
   5   2  29      172.02        0.00    400.35 o 
   1   3  29       36.67      716.56    352.90 o 
   2   3  29        1.53      764.32    356.28 o 
   3   3  29     1791.55      973.41    393.13 o 
   4   3  29      202.50      552.14    342.78 o 
   0   4  29      394.50      946.18    726.49 o 
   1   4  29     1989.63     1788.15    384.93 o 
   2   4  29       42.60      127.78    378.49 o 
   3   4  29      640.18      576.04    374.91 o 
   0   0  30     6050.67     5570.98   1164.91 o 
   1   0  30     5703.54     5720.68    521.48 o 
   2   0  30     1566.58     2033.19    469.91 o 
   3   0  30      331.72      794.63    511.76 o 
   1   1  30      100.14      695.88    356.61 o 
   2   1  30      454.45     1177.98    371.58 o 
   3   1  30      781.78     1171.40    371.06 o 
   0   2  30      291.37       26.61    476.88 o 
   1   2  30       51.18      456.72    357.93 o 
   2   2  30      404.91      368.60    338.30 o 
   3   2  30      377.13      132.57    357.81 o 
   1   3  30      276.42      361.53    373.77 o 
                                                 
